# Supplementary material for: Unveiling hydrocerussite as an electrochemically stable active phase for efficient carbon dioxide electroreduction to formate
Source: Nat Commun. 2020 Jul 8;11:3415. doi: 10.1038/s41467-020-17120-9 (PMC7343827; doi:10.1038/s41467-020-17120-9)
Supplement: Supplementary file 3 — Source Data [file 41467_2020_17120_MOESM3_ESM.xlsx]

## Sheet: Fig 1
Fig. 1b			Fig. 1c								Fig. 1d									Fig. 1e
																	inset
R(Å)	FT[χ(k)*k]		E(V)	HCOO-	error bar	CO	error bar	H2	error bar		time(h)	j(mA cm-2)		time(h)	FE(%)		time(min)	j(mA cm-2)		chemical shift(ppm)	Intensity		chemical shift(ppm)	Intensity
0	6.59213e-05		-1.22	77.8	1.6	0.6	0.1	23.1	1.1		0	-1.01887		1	97		0.00167	-5.186		-3.78747	3.72897		-1.36531	-7534880
0.03068	6.3619e-05		-1.12	92.8	1.5	0.7	0.2	6.8	1.2		0	-1.01509		2	96.7		0.00333	-4.791		-3.78716	3.73781		-1.36494	-5840560
0.06136	0.000305267		-1.02	94.4	1.5	0.9	0.6	4.8	1.3		0	-1.01509		3	96.3		0.005	-4.501		-3.78686	3.7469		-1.36457	-4293200
0.09204	0.000722876		-0.92	96.4	0.9	1	0.2	3.2	0.8		0	-1.01509		4	95.8		0.00667	-4.272		-3.78655	3.75592		-1.3642	-2936320
0.12272	0.00128		-0.82	91.2	0.8	1.1	0.2	7.9	0.8		0	-1.01509		5	95.4		0.00833	-4.094		-3.78625	3.76572		-1.36383	-1799920
0.1534	0.00196										0	-1.01509		6	95		0.01	-3.945		-3.78594	3.77538		-1.36346	-898956
0.18408	0.00273										0	-1.01509		7	94.5		0.01167	-3.823		-3.78563	3.78423		-1.36309	-233086
0.21476	0.00356										0	-1.01887		8	94		0.01333	-3.716		-3.78533	3.79259		-1.36272	212132
0.24544	0.0044										0	-1.01887		9	94.5		0.015	-3.62		-3.78502	3.80062		-1.36235	462938
0.27612	0.00523										0	-1.01509		9.9	93		0.01667	-3.534		-3.78472	3.80805		-1.36198	554182
0.3068	0.00601										0	-1.01509					0.01833	-3.457		-3.78441	3.81511		-1.36161	525604
0.33748	0.00672										0	-1.01887					0.02	-3.387		-3.78411	3.83062		-1.36124	418021
0.36816	0.00733										0	-1.01887					0.02167	-3.326		-3.7838	3.84594		-1.36087	269779
0.39884	0.00783										0	-1.01887					0.02333	-3.269		-3.7835	3.86089		-1.3605	113816
0.42951	0.00822										0	-1.01887					0.025	-3.22		-3.78319	3.87603		-1.36013	-24418.2
0.46019	0.00852										0	-1.01887					0.02667	-3.175		-3.78288	3.89112		-1.35976	-128044
0.49087	0.00877										0	-1.01887					0.02833	-3.134		-3.78258	3.90629		-1.35939	-188839
0.52155	0.00903										0	-1.01887					0.03	-3.098		-3.78227	3.92222		-1.35902	-206411
0.55223	0.00936										0	-1.01887					0.03167	-3.067		-3.78197	3.93849		-1.35865	-186655
0.58291	0.00984										0	-1.01887					0.03333	-3.034		-3.78166	3.95494		-1.35828	-139751
0.61359	0.01053										0	-1.01887					0.035	-3.008		-3.78136	3.97156		-1.35791	-77988.6
0.64427	0.01146										0	-1.01887					0.03667	-2.982		-3.78105	3.98726		-1.35754	-13683.7
0.67495	0.01262										0	-1.01887					0.03833	-2.958		-3.78075	4.00239		-1.35717	42560.9
0.70563	0.01397										0	-1.01887					0.04	-2.937		-3.78044	4.01744		-1.3568	83096.1
0.73631	0.01546										0	-1.01887					0.04167	-2.915		-3.78013	4.03296		-1.35643	103873
0.76699	0.01701										0.00278	-1.01887					0.04333	-2.898		-3.77983	4.04834		-1.35606	104492
0.79767	0.01856										0.00278	-1.01887					0.045	-2.878		-3.77952	4.06409		-1.35569	87729.4
0.82835	0.02005										0.00278	-1.01887					0.04667	-2.865		-3.77922	4.07994		-1.35532	58677.4
0.85903	0.02143										0.00278	-1.01887					0.04833	-2.846		-3.77891	4.09496		-1.35495	23657.2
0.88971	0.02267										0.00278	-1.01887					0.05	-2.832		-3.77861	4.10987		-1.35458	-10901.4
0.92039	0.02375										0.00278	-1.01887					0.05167	-2.819		-3.7783	4.12537		-1.35421	-39457.9
0.95107	0.02468										0.00278	-1.02264					0.05333	-2.804		-3.77799	4.14209		-1.35384	-58104
0.98175	0.02551										0.00278	-1.02264					0.055	-2.793		-3.77769	4.15953		-1.35347	-64972
1.01243	0.0263										0.00278	-1.02642					0.05667	-2.779		-3.77738	4.17686		-1.3531	-60288.1
1.04311	0.02716										0.00278	-1.02642					0.05833	-2.769		-3.77708	4.19395		-1.35273	-46099.3
1.07379	0.02822										0.00278	-1.02642					0.06	-2.757		-3.77677	4.21155		-1.35236	-25751.9
1.10447	0.02963										0.00278	-1.02642					0.06167	-2.748		-3.77647	4.22913		-1.35198	-3225.2
1.13515	0.03151										0.00278	-1.03019					0.06333	-2.738		-3.77616	4.24622		-1.35161	17564
1.16583	0.03395										0.00278	-1.03019					0.065	-2.728		-3.77586	4.26295		-1.35124	33376.1
1.1965	0.03701										0.00278	-1.03019					0.06667	-2.719		-3.77555	4.27872		-1.35087	42096.9
1.22718	0.04065										0.00278	-1.03019					0.06833	-2.71		-3.77524	4.29296		-1.3505	42966
1.25786	0.04482										0.00278	-1.03019					0.07	-2.702		-3.77494	4.3069		-1.35013	36570.3
1.28854	0.04941										0.00278	-1.03019					0.07167	-2.692		-3.77463	4.32227		-1.34976	24625.1
1.31922	0.05431										0.00278	-1.03019					0.07333	-2.685		-3.77433	4.33855		-1.34939	9596.47
1.3499	0.05939										0.00278	-1.03019					0.075	-2.676		-3.77402	4.35516		-1.34902	-5762.79
1.38058	0.06452										0.00278	-1.03019					0.07667	-2.668		-3.77372	4.37118		-1.34865	-18882.6
1.41126	0.06955										0.00278	-1.03019					0.07833	-2.659		-3.77341	4.38608		-1.34828	-27776.3
1.44194	0.07438										0.00278	-1.03019					0.08	-2.651		-3.77311	4.4003		-1.34791	-31314
1.47262	0.07887										0.00278	-1.03019					0.08167	-2.644		-3.7728	4.4148		-1.34754	-29337
1.5033	0.08292										0.00278	-1.03019					0.08333	-2.635		-3.77249	4.42974		-1.34717	-22606
1.53398	0.08643										0.00278	-1.03396					0.085	-2.628		-3.77219	4.44531		-1.3468	-12605.2
1.56466	0.08931										0.00556	-1.03396					0.08667	-2.619		-3.77188	4.46072		-1.34643	-1244.9
1.59534	0.0915										0.00556	-1.03396					0.08833	-2.611		-3.77158	4.47521		-1.34606	9483.3
1.62602	0.09293										0.00556	-1.03396					0.09	-2.603		-3.77127	4.48884		-1.34569	17838.3
1.6567	0.09358										0.00556	-1.03774					0.09167	-2.593		-3.77097	4.50262		-1.34532	22596.9
1.68738	0.09343										0.00556	-1.03774					0.09333	-2.587		-3.77066	4.51705		-1.34495	23217.7
1.71806	0.09248										0.00556	-1.03774					0.095	-2.576		-3.77036	4.53172		-1.34458	19882.5
1.74874	0.09074										0.00556	-1.04151					0.09667	-2.568		-3.77005	4.54767		-1.34421	13416.4
1.77942	0.08826										0.00556	-1.04151					0.09833	-2.559		-3.76974	4.56406		-1.34384	5108.72
1.8101	0.08508										0.00556	-1.04151					0.1	-2.549		-3.76944	4.58046		-1.34347	-3530.66
1.84078	0.08129										0.00556	-1.04151					0.10167	-2.541		-3.76913	4.5973		-1.3431	-11035
1.87146	0.07698										0.00556	-1.04151					0.10333	-2.529		-3.76883	4.61436		-1.34273	-16220.1
1.90214	0.07223										0.00556	-1.04528					0.105	-2.521		-3.76852	4.62982		-1.34236	-18362.5
1.93282	0.06717										0.00556	-1.04528					0.10667	-2.51		-3.76822	4.64343		-1.34199	-17290.5
1.9635	0.06193										0.00556	-1.04528					0.10833	-2.502		-3.76791	4.65657		-1.34162	-13378.4
1.99418	0.05663										0.00556	-1.04528					0.11	-2.489		-3.76761	4.6695		-1.34125	-7451.8
2.02485	0.05142										0.00556	-1.04528					0.11167	-2.48		-3.7673	4.68278		-1.34088	-623.682
2.05553	0.04646										0.00556	-1.04528					0.11333	-2.469		-3.76699	4.6976		-1.34051	5907.56
2.08621	0.04187										0.00556	-1.04906					0.115	-2.459		-3.76669	4.71293		-1.34014	11062.1
2.11689	0.03782										0.00556	-1.04906					0.11667	-2.448		-3.76638	4.72816		-1.33977	14051.4
2.14757	0.03441										0.00556	-1.05283					0.11833	-2.437		-3.76608	4.74349		-1.3394	14493.4
2.17825	0.03171										0.00556	-1.05283					0.12	-2.426		-3.76577	4.7586		-1.33903	12453.4
2.20893	0.02974										0.00556	-1.05283					0.12167	-2.416		-3.76547	4.77492		-1.33866	8408.62
2.23961	0.02842										0.00556	-1.04906					0.12333	-2.404		-3.76516	4.79208		-1.33829	3146.72
2.27029	0.02762										0.00556	-1.05283					0.125	-2.393		-3.76486	4.8094		-1.33792	-2382.5
2.30097	0.02714										0.00556	-1.05283					0.12667	-2.382		-3.76455	4.82723		-1.33755	-7234.03
2.33165	0.02682										0.00833	-1.05283					0.12833	-2.372		-3.76424	4.84578		-1.33718	-10625.3
2.36233	0.02649										0.00833	-1.05283					0.13	-2.359		-3.76394	4.86432		-1.33681	-12058.8
2.39301	0.02605										0.00833	-1.05283					0.13167	-2.348		-3.76363	4.88189		-1.33644	-11390.7
2.42369	0.0254										0.00833	-1.04906					0.13333	-2.339		-3.76333	4.89822		-1.33607	-8837.32
2.45437	0.02452										0.00833	-1.04906					0.135	-2.327		-3.76302	4.91287		-1.3357	-4921.32
2.48505	0.02338										0.00833	-1.04906					0.13667	-2.315		-3.76272	4.92689		-1.33533	-368.99
2.51573	0.02201										0.00833	-1.04906					0.13833	-2.303		-3.76241	4.94195		-1.33495	4021.11
2.54641	0.02042										0.00833	-1.04906					0.14	-2.294		-3.76211	4.95887		-1.33458	7515.52
2.57709	0.01866										0.00833	-1.04906					0.14167	-2.281		-3.7618	4.977		-1.33421	9565.86
2.60777	0.01678										0.00833	-1.04906					0.14333	-2.272		-3.76149	4.99597		-1.33384	9892.23
2.63845	0.01484										0.00833	-1.04906					0.145	-2.259		-3.76119	5.01557		-1.33347	8517.87
2.66913	0.01288										0.00833	-1.04906					0.14667	-2.25		-3.76088	5.03562		-1.3331	5751.54
2.69981	0.01097										0.00833	-1.04528					0.14833	-2.238		-3.76058	5.05459		-1.33273	2122.77
2.73049	0.00917										0.00833	-1.04528					0.15	-2.228		-3.76027	5.07334		-1.33236	-1716.9
2.76117	0.00751										0.00833	-1.04528					0.15167	-2.218		-3.75997	5.09252		-1.33199	-5108.87
2.79184	0.00606										0.00833	-1.04528					0.15333	-2.206		-3.75966	5.11236		-1.33162	-7498.51
2.82252	0.00484										0.00833	-1.04528					0.155	-2.196		-3.75936	5.13193		-1.33125	-8524.1
2.8532	0.00388										0.00833	-1.04528					0.15667	-2.185		-3.75905	5.14933		-1.33088	-8069.43
2.88388	0.0032										0.00833	-1.04906					0.15833	-2.177		-3.75874	5.1658		-1.33051	-6273.13
2.91456	0.00273										0.00833	-1.04906					0.16	-2.165		-3.75844	5.18275		-1.33014	-3494.63
2.94524	0.00241										0.00833	-1.04906					0.16167	-2.155		-3.75813	5.20003		-1.32977	-244.569
2.97592	0.00213										0.00833	-1.04906					0.16333	-2.145		-3.75783	5.21687		-1.3294	2907.49
3.0066	0.00183										0.00833	-1.04528					0.165	-2.135		-3.75752	5.23264		-1.32903	5431.43
3.03728	0.00148										0.00833	-1.04528					0.16667	-2.125		-3.75722	5.2482		-1.32866	6924.44
3.06796	0.0011										0.00833	-1.04528					0.16833	-2.117		-3.75691	5.26493		-1.32829	7173.93
3.09864	0.000813217										0.01111	-1.04528					0.17	-2.103		-3.75661	5.28277		-1.32792	6185.93
3.12932	0.000902562										0.01111	-1.04528					0.17167	-2.099		-3.7563	5.30114		-1.32755	4175.61
3.16	0.00137										0.01111	-1.04528					0.17333	-2.085		-3.75599	5.32007		-1.32718	1522.93
3.19068	0.002										0.01111	-1.04528					0.175	-2.079		-3.75569	5.33831		-1.32681	-1297.84
3.22136	0.00266										0.01111	-1.04528					0.17667	-2.067		-3.75538	5.35577		-1.32644	-3801.79
3.25204	0.00333										0.01111	-1.04528					0.17833	-2.059		-3.75508	5.37274		-1.32607	-5575.68
3.28272	0.00395										0.01111	-1.04151					0.18	-2.052		-3.75477	5.38966		-1.3257	-6345.18
3.3134	0.00453										0.01111	-1.04528					0.18167	-2.04		-3.75447	5.40592		-1.32533	-6016.13
3.34408	0.00504										0.01111	-1.04528					0.18333	-2.034		-3.75416	5.42154		-1.32496	-4683.91
3.37476	0.00548										0.01111	-1.04528					0.185	-2.022		-3.75386	5.43675		-1.32459	-2610.51
3.40544	0.00586										0.01111	-1.04528					0.18667	-2.016		-3.75355	5.45177		-1.32422	-174.244
3.43612	0.00617										0.01111	-1.04528					0.18833	-2.006		-3.75324	5.46645		-1.32385	2198.38
3.4668	0.00643										0.01111	-1.04528					0.19	-1.998		-3.75294	5.48122		-1.32348	4106.55
3.49748	0.00664										0.01111	-1.04528					0.19167	-1.99		-3.75263	5.49744		-1.32311	5242.1
3.52816	0.00682										0.01111	-1.04906					0.19333	-1.981		-3.75233	5.51307		-1.32274	5438.51
3.55884	0.00698										0.01111	-1.04906					0.195	-1.974		-3.75202	5.52842		-1.32237	4694.29
3.58952	0.00712										0.01111	-1.04906					0.19667	-1.963		-3.75172	5.5434		-1.322	3167.6
3.62019	0.00725										0.01111	-1.04906					0.19833	-1.958		-3.75141	5.55766		-1.32163	1144.11
3.65087	0.00736										0.01111	-1.04906					0.2	-1.949		-3.75111	5.57209		-1.32126	-1015.64
3.68155	0.00745										0.01111	-1.04528					0.20167	-1.941		-3.7508	5.5859		-1.32089	-2939.86
3.71223	0.00749										0.01111	-1.04528					0.20333	-1.934		-3.75049	5.59953		-1.32052	-4308.88
3.74291	0.00749										0.01111	-1.04528					0.205	-1.923		-3.75019	5.61328		-1.32015	-4907.71
3.77359	0.00742										0.01111	-1.04528					0.20667	-1.921		-3.74988	5.62621		-1.31978	-4659.07
3.80427	0.00727										0.01111	-1.04528					0.20833	-1.909		-3.74958	5.6387		-1.31941	-3632.15
3.83495	0.00704										0.01111	-1.04906					0.21	-1.905		-3.74927	5.65203		-1.31904	-2026.16
3.86563	0.00672										0.01389	-1.04528					0.21167	-1.894		-3.74897	5.66746		-1.31867	-132.517
3.89631	0.0063										0.01389	-1.04528					0.21333	-1.89		-3.74866	5.68314		-1.31829	1717.58
3.92699	0.0058										0.01389	-1.04528					0.215	-1.882		-3.74836	5.69723		-1.31792	3210.55
3.95767	0.00523										0.01389	-1.04528					0.21667	-1.874		-3.74805	5.71073		-1.31755	4103.13
3.98835	0.00462										0.01389	-1.04528					0.21833	-1.868		-3.74774	5.72407		-1.31718	4261.58
4.01903	0.00399										0.01389	-1.04528					0.22	-1.859		-3.74744	5.73829		-1.31681	3681.02
4.04971	0.00343										0.01389	-1.04528					0.22167	-1.855		-3.74713	5.75271		-1.31644	2482.44
4.08039	0.003										0.01389	-1.04151					0.22333	-1.846		-3.74683	5.76742		-1.31607	888.34
4.11107	0.00283										0.01389	-1.04151					0.225	-1.841		-3.74652	5.78284		-1.3157	-818.03
4.14175	0.00296										0.01389	-1.04151					0.22667	-1.832		-3.74622	5.79822		-1.31533	-2342.63
4.17243	0.00335										0.01389	-1.03774					0.22833	-1.827		-3.74591	5.81486		-1.31496	-3430.9
4.20311	0.00389										0.01389	-1.03774					0.23	-1.82		-3.74561	5.83184		-1.31459	-3909.9
4.23379	0.00449										0.01389	-1.03774					0.23167	-1.813		-3.7453	5.84864		-1.31422	-3715.35
4.26447	0.00507										0.01389	-1.03774					0.23333	-1.807		-3.74499	5.86551		-1.31385	-2899.48
4.29515	0.00561										0.01389	-1.03774					0.235	-1.8		-3.74469	5.88203		-1.31348	-1618.81
4.32583	0.00607										0.01389	-1.04151					0.23667	-1.794		-3.74438	5.89831		-1.31311	-104.638
4.35651	0.00643										0.01389	-1.04151					0.23833	-1.788		-3.74408	5.91454		-1.31274	1378.44
4.38719	0.00669										0.01389	-1.04151					0.24	-1.782		-3.74377	5.93162		-1.31237	2578.42
4.41786	0.00684										0.01389	-1.04151					0.24167	-1.775		-3.74347	5.95013		-1.312	3298.47
4.44854	0.00688										0.01389	-1.04151					0.24333	-1.767		-3.74316	5.96841		-1.31163	3428.88
4.47922	0.00683										0.01389	-1.04151					0.245	-1.769		-3.74285	5.98637		-1.31126	2963.36
4.5099	0.00669										0.01389	-1.04151					0.24667	-1.755		-3.74255	6.00314		-1.31089	1997.35
4.54058	0.00647										0.01389	-1.04151					0.24833	-1.752		-3.74224	6.01925		-1.31052	709.022
4.57126	0.0062										0.01389	-1.04151					0.25	-1.742		-3.74194	6.03584		-1.31015	-673.27
4.60194	0.00589										0.01389	-1.03774					0.25167	-1.743		-3.74163	6.05288		-1.30978	-1911.17
4.63262	0.00556										0.01667	-1.03774					0.25333	-1.733		-3.74133	6.06987		-1.30941	-2797.19
4.6633	0.00524										0.01667	-1.03774					0.255	-1.727		-3.74102	6.08576		-1.30904	-3189.23
4.69398	0.00494										0.01667	-1.03774					0.25667	-1.723		-3.74072	6.10184		-1.30867	-3033.09
4.72466	0.00468										0.01667	-1.03774					0.25833	-1.714		-3.74041	6.11842		-1.3083	-2369.45
4.75534	0.00446										0.01667	-1.03396					0.26	-1.715		-3.7401	6.13446		-1.30793	-1324.46
4.78602	0.00428										0.01667	-1.03019					0.26167	-1.701		-3.7398	6.15062		-1.30756	-86.1232
4.8167	0.00413										0.01667	-1.03019					0.26333	-1.704		-3.73949	6.16726		-1.30719	1129.33
4.84738	0.004										0.01667	-1.03019					0.265	-1.692		-3.73919	6.18423		-1.30682	2115.01
4.87806	0.00387										0.01667	-1.03019					0.26667	-1.69		-3.73888	6.20054		-1.30645	2708.37
4.90874	0.00372										0.01667	-1.03019					0.26833	-1.683		-3.73858	6.21634		-1.30608	2817.82
4.93942	0.00355										0.01667	-1.02642					0.27	-1.677		-3.73827	6.23243		-1.30571	2436.61
4.9701	0.00333										0.01667	-1.02642					0.27167	-1.675		-3.73797	6.24823		-1.30534	1641.87
5.00078	0.00307										0.01667	-1.02642					0.27333	-1.664		-3.73766	6.26404		-1.30497	579.42
5.03146	0.00276										0.01667	-1.03019					0.275	-1.663		-3.73735	6.27997		-1.3046	-562.756
5.06214	0.0024										0.01667	-1.02642					0.27667	-1.655		-3.73705	6.29612		-1.30423	-1587.58
5.09282	0.00201										0.01667	-1.02642					0.27833	-1.655		-3.73674	6.31287		-1.30386	-2322.72
5.1235	0.00159										0.01667	-1.02642					0.28	-1.645		-3.73644	6.32919		-1.30349	-2649.38
5.15418	0.00118										0.01667	-1.02264					0.28167	-1.641		-3.73613	6.34464		-1.30312	-2521.32
5.18486	0.000807217										0.01667	-1.02264					0.28333	-1.638		-3.73583	6.36016		-1.30275	-1971.01
5.21553	0.000626829										0.01667	-1.02264					0.285	-1.63		-3.73552	6.37598		-1.30238	-1102.29
5.24621	0.000777253										0.01667	-1.02264					0.28667	-1.629		-3.73522	6.39192		-1.30201	-70.9231
5.27689	0.00111										0.01667	-1.02264					0.28833	-1.619		-3.73491	6.40888		-1.30164	943.101
5.30757	0.00149										0.01667	-1.02264					0.29	-1.62		-3.7346	6.42656		-1.30126	1766.9
5.33825	0.00185										0.01667	-1.02264					0.29167	-1.61		-3.7343	6.44358		-1.30089	2264.02
5.36893	0.00218										0.01667	-1.02264					0.29333	-1.609		-3.73399	6.45906		-1.30052	2356.91
5.39961	0.00246										0.01944	-1.02264					0.295	-1.602		-3.73369	6.47401		-1.30015	2038.8
5.43029	0.00268										0.01944	-1.02264					0.29667	-1.598		-3.73338	6.48832		-1.29978	1373.31
5.46097	0.00284										0.01944	-1.02264					0.29833	-1.594		-3.73308	6.50213		-1.29941	481.981
5.49165	0.00294										0.01944	-1.02264					0.3	-1.586		-3.73277	6.51623		-1.29904	-477.751
5.52233	0.00298										0.01944	-1.02264					0.30167	-1.586		-3.73247	6.53055		-1.29867	-1340.23
5.55301	0.00297										0.01944	-1.02642					0.30333	-1.577		-3.73216	6.5457		-1.2983	-1960.05
5.58369	0.0029										0.01944	-1.02264					0.305	-1.576		-3.73185	6.56168		-1.29793	-2236.45
5.61437	0.00278										0.01944	-1.02264					0.30667	-1.569		-3.73155	6.57763		-1.29756	-2129.55
5.64505	0.00262										0.01944	-1.02264					0.30833	-1.565		-3.73124	6.59236		-1.29719	-1665.84
5.67573	0.00242										0.01944	-1.02642					0.31	-1.562		-3.73094	6.60527		-1.29682	-932.246
5.70641	0.0022										0.01944	-1.02642					0.31167	-1.552		-3.73063	6.61721		-1.29645	-59.956
5.73709	0.00195										0.01944	-1.02642					0.31333	-1.554		-3.73033	6.62931		-1.29608	798.9
5.76777	0.0017										0.01944	-1.03019					0.315	-1.547		-3.73002	6.64233		-1.29571	1497.71
5.79845	0.00144										0.01944	-1.03019					0.31667	-1.546		-3.72972	6.65712		-1.29534	1920.29
5.82913	0.00118										0.01944	-1.03019					0.31833	-1.536		-3.72941	6.67302		-1.29497	2000.15
5.85981	0.000937595										0.01944	-1.03019					0.32	-1.535		-3.7291	6.68961		-1.2946	1730.75
5.89049	0.000706259										0.01944	-1.03396					0.32167	-1.53		-3.7288	6.70627		-1.29423	1165.44
5.92117	0.000496147										0.01944	-1.03019					0.32333	-1.526		-3.72849	6.722		-1.29386	407.073
5.95185	0.000315963										0.01944	-1.03019					0.325	-1.522		-3.72819	6.73698		-1.29349	-410.583
5.98253	0.000189863										0.01944	-1.03019					0.32667	-1.517		-3.72788	6.75176		-1.29312	-1146.34
6.0132	0.000177991										0.01944	-1.03019					0.32833	-1.514		-3.72758	6.76771		-1.29275	-1675.89
6.04388	0.000258017										0.01944	-1.03019					0.33	-1.508		-3.72727	6.78446		-1.29238	-1912.69
6.07456	0.00035358										0.01944	-1.03019					0.33167	-1.505		-3.72697	6.80085		-1.29201	-1822.02
6.10524	0.000443218										0.01944	-1.03396					0.33333	-1.5		-3.72666	6.81722		-1.29164	-1425.89
6.13592	0.000524776										0.01944	-1.03019					0.335	-1.496		-3.72635	6.83342		-1.29127	-798.114
6.1666	0.000600852										0.02222	-1.03396					0.33667	-1.493		-3.72605	6.85007		-1.2909	-50.7133
6.19728	0.000675508										0.02222	-1.03396					0.33833	-1.488		-3.72574	6.86628		-1.29053	686.04
6.22796	0.000753054										0.02222	-1.03396					0.34	-1.485		-3.72544	6.88072		-1.29016	1286.24
6.25864	0.00083734										0.02222	-1.03774					0.34167	-1.479		-3.72513	6.89502		-1.28979	1649.79
6.28932	0.000931296										0.02222	-1.03774					0.34333	-1.477		-3.72483	6.91015		-1.28942	1719.03
6.32	0.00104										0.02222	-1.03774					0.345	-1.473		-3.72452	6.92646		-1.28905	1487.8
6.35068	0.00115										0.02222	-1.04151					0.34667	-1.469		-3.72422	6.94453		-1.28868	1001.47
6.38136	0.00128										0.02222	-1.04151					0.34833	-1.463		-3.72391	6.96348		-1.28831	348.213
6.41204	0.00142										0.02222	-1.04151					0.35	-1.462		-3.7236	6.98173		-1.28794	-356.898
6.44272	0.00157										0.02222	-1.04151					0.35167	-1.457		-3.7233	6.99831		-1.28757	-992.084
6.4734	0.00173										0.02222	-1.04151					0.35333	-1.454		-3.72299	7.01389		-1.2872	-1449.82
6.50408	0.00189										0.02222	-1.04151					0.355	-1.449		-3.72269	7.02789		-1.28683	-1654.99
6.53476	0.00205										0.02222	-1.03774					0.35667	-1.446		-3.72238	7.04136		-1.28646	-1577.08
6.56544	0.00221										0.02222	-1.03774					0.35833	-1.443		-3.72208	7.05599		-1.28609	-1234.64
6.59612	0.00237										0.02222	-1.03774					0.36	-1.439		-3.72177	7.07151		-1.28572	-691.151
6.6268	0.00251										0.02222	-1.03396					0.36167	-1.436		-3.72147	7.08708		-1.28535	-43.3604
6.65748	0.00265										0.02222	-1.03396					0.36333	-1.429		-3.72116	7.10193		-1.28498	595.903
6.68816	0.00277										0.02222	-1.03396					0.365	-1.428		-3.72085	7.11613		-1.2846	1117.32
6.71884	0.00287										0.02222	-1.03774					0.36667	-1.423		-3.72055	7.13067		-1.28423	1433.74
6.74952	0.00295										0.02222	-1.03774					0.36833	-1.421		-3.72024	7.14494		-1.28386	1494.69
6.7802	0.003										0.02222	-1.03774					0.37	-1.416		-3.71994	7.15822		-1.28349	1294.34
6.81087	0.00304										0.02222	-1.04151					0.37167	-1.414		-3.71963	7.17086		-1.28312	871.745
6.84155	0.00304										0.02222	-1.04151					0.37333	-1.409		-3.71933	7.18336		-1.28275	303.295
6.87223	0.00302										0.02222	-1.04151					0.375	-1.406		-3.71902	7.19639		-1.28238	-310.978
6.90291	0.00297										0.02222	-1.04151					0.37667	-1.402		-3.71872	7.21012		-1.28201	-864.97
6.93359	0.0029										0.025	-1.03774					0.37833	-1.4		-3.71841	7.22489		-1.28164	-1264.77
6.96427	0.00281										0.025	-1.03774					0.38	-1.396		-3.7181	7.23951		-1.28127	-1444.54
6.99495	0.00269										0.025	-1.03774					0.38167	-1.393		-3.7178	7.25292		-1.2809	-1377.27
7.02563	0.00256										0.025	-1.03774					0.38333	-1.389		-3.71749	7.26447		-1.28053	-1078.76
7.05631	0.00241										0.025	-1.03774					0.385	-1.387		-3.71719	7.27507		-1.28016	-604.169
7.08699	0.00226										0.025	-1.03774					0.38667	-1.38		-3.71688	7.28542		-1.27979	-37.8506
7.11767	0.0021										0.025	-1.03774					0.38833	-1.379		-3.71658	7.29579		-1.27942	521.55
7.14835	0.00194										0.025	-1.03774					0.39	-1.386		-3.71627	7.30678		-1.27905	978.263
7.17903	0.00179										0.025	-1.03774					0.39167	-1.363		-3.71597	7.31841		-1.27868	1255.74
7.20971	0.00166										0.025	-1.03774					0.39333	-1.371		-3.71566	7.33118		-1.27831	1309.46
7.24039	0.00154										0.025	-1.03774					0.395	-1.367		-3.71535	7.34431		-1.27794	1133.98
7.27107	0.00145										0.025	-1.03396					0.39667	-1.363		-3.71505	7.35752		-1.27757	763.247
7.30175	0.00139										0.025	-1.03396					0.39833	-1.363		-3.71474	7.37138		-1.2772	264.114
7.33243	0.00134										0.025	-1.03396					0.4	-1.353		-3.71444	7.38612		-1.27683	-275.675
7.36311	0.00132										0.025	-1.03396					0.40167	-1.358		-3.71413	7.40125		-1.27646	-762.852
7.39379	0.00132										0.025	-1.03396					0.40333	-1.344		-3.71383	7.41628		-1.27609	-1114.7
7.42447	0.00133										0.025	-1.03396					0.405	-1.351		-3.71352	7.43124		-1.27572	-1273.07
7.45515	0.00134										0.025	-1.03396					0.40667	-1.344		-3.71322	7.44712		-1.27535	-1213.89
7.48583	0.00136										0.025	-1.03019					0.40833	-1.342		-3.71291	7.4635		-1.27498	-950.826
7.51651	0.00137										0.025	-1.03019					0.41	-1.338		-3.7126	7.48047		-1.27461	-532.227
7.54719	0.00138										0.025	-1.03019					0.41167	-1.332		-3.7123	7.49728		-1.27424	-32.3491
7.57787	0.00138										0.025	-1.03019					0.41333	-1.335		-3.71199	7.51284		-1.27387	461.818
7.60854	0.00138										0.025	-1.03019					0.415	-1.327		-3.71169	7.52776		-1.2735	865.656
7.63922	0.00138										0.025	-1.02642					0.41667	-1.326		-3.71138	7.54147		-1.27313	1111.38
7.6699	0.00137										0.025	-1.03019					0.41833	-1.324		-3.71108	7.55504		-1.27276	1159.41
7.70058	0.00136										0.02778	-1.03019					0.42	-1.319		-3.71077	7.56943		-1.27239	1004.66
7.73126	0.00135										0.02778	-1.03019					0.42167	-1.318		-3.71046	7.58524		-1.27202	676.907
7.76194	0.00133										0.02778	-1.03019					0.42333	-1.311		-3.71016	7.60181		-1.27165	235.13
7.79262	0.00131										0.02778	-1.02642					0.425	-1.313		-3.70985	7.61875		-1.27128	-243.076
7.8233	0.00129										0.02778	-1.02642					0.42667	-1.306		-3.70955	7.63486		-1.27091	-675.081
7.85398	0.00126										0.02778	-1.03019					0.42833	-1.306		-3.70924	7.64896		-1.27054	-987.465
7.88466	0.00123										0.02778	-1.03019					0.43	-1.301		-3.70894	7.66171		-1.27017	-1128.47
7.91534	0.00119										0.02778	-1.03019					0.43167	-1.299		-3.70863	7.67528		-1.2698	-1076.52
7.94602	0.00114										0.02778	-1.03019					0.43333	-1.295		-3.70833	7.68901		-1.26943	-843.48
7.9767	0.00108										0.02778	-1.03396					0.435	-1.295		-3.70802	7.7021		-1.26906	-472.097
8.00738	0.00102										0.02778	-1.03396					0.43667	-1.288		-3.70771	7.71501		-1.26869	-28.1931
8.03806	0.000938391										0.02778	-1.03774					0.43833	-1.285		-3.70741	7.72705		-1.26832	410.967
8.06874	0.000851121										0.02778	-1.03774					0.44	-1.288		-3.7071	7.739		-1.26794	770.1
8.09942	0.000753758										0.02778	-1.03396					0.44167	-1.278		-3.7068	7.75133		-1.26757	988.789
8.1301	0.000646846										0.02778	-1.03396					0.44333	-1.282		-3.70649	7.76352		-1.2672	1031.62
8.16078	0.000531252										0.02778	-1.03396					0.445	-1.273		-3.70619	7.77636		-1.26683	893.867
8.19146	0.000408155										0.02778	-1.03396					0.44667	-1.275		-3.70588	7.79081		-1.26646	601.884
8.22214	0.00027912										0.02778	-1.03396					0.44833	-1.271		-3.70558	7.80627		-1.26609	208.08
8.25282	0.000146792										0.02778	-1.03774					0.45	-1.268		-3.70527	7.82259		-1.26572	-218.43
8.2835	3.79496e-05										0.02778	-1.03774					0.45167	-1.268		-3.70496	7.8401		-1.26535	-603.936
8.31418	0.000140666										0.02778	-1.03774					0.45333	-1.259		-3.70466	7.85752		-1.26498	-882.841
8.34486	0.000277314										0.02778	-1.03774					0.455	-1.263		-3.70435	7.87338		-1.26461	-1008.79
8.37554	0.000413746										0.02778	-1.03774					0.45667	-1.255		-3.70405	7.88824		-1.26424	-962.359
8.40621	0.000547004										0.02778	-1.03774					0.45833	-1.258		-3.70374	7.90302		-1.26387	-753.967
8.43689	0.000675244										0.02778	-1.03774					0.46	-1.251		-3.70344	7.91709		-1.2635	-421.684
8.46757	0.00079691										0.03056	-1.03774					0.46167	-1.249		-3.70313	7.93083		-1.26313	-24.2884
8.49825	0.000910635										0.03056	-1.03774					0.46333	-1.249		-3.70283	7.94469		-1.26276	369.113
8.52893	0.00102										0.03056	-1.03774					0.465	-1.243		-3.70252	7.95873		-1.26239	691.085
8.55961	0.00111										0.03056	-1.03774					0.46667	-1.245		-3.70221	7.97274		-1.26202	887.416
8.59029	0.00119										0.03056	-1.03774					0.46833	-1.236		-3.70191	7.98678		-1.26165	926.222
8.62097	0.00126										0.03056	-1.03774					0.47	-1.24		-3.7016	8.00078		-1.26128	803.108
8.65165	0.00132										0.03056	-1.03396					0.47167	-1.234		-3.7013	8.0156		-1.26091	541.53
8.68233	0.00137										0.03056	-1.03396					0.47333	-1.232		-3.70099	8.03143		-1.26054	188.38
8.71301	0.00141										0.03056	-1.03396					0.475	-1.231		-3.70069	8.04679		-1.26017	-194.393
8.74369	0.00143										0.03056	-1.03396					0.47667	-1.226		-3.70038	8.06076		-1.2598	-540.618
8.77437	0.00144										0.03056	-1.03019					0.47833	-1.227		-3.70008	8.07458		-1.25943	-791.32
8.80505	0.00144										0.03056	-1.03019					0.48	-1.221		-3.69977	8.08831		-1.25906	-904.739
8.83573	0.00142										0.03056	-1.03019					0.48167	-1.221		-3.69946	8.10212		-1.25869	-863.259
8.86641	0.0014										0.03056	-1.03019					0.48333	-1.217		-3.69916	8.11638		-1.25832	-676.095
8.89709	0.00136										0.03056	-1.02642					0.485	-1.216		-3.69885	8.13059		-1.25795	-377.346
8.92777	0.00132										0.03056	-1.02642					0.48667	-1.213		-3.69855	8.14484		-1.25758	-19.8034
8.95845	0.00127										0.03056	-1.03019					0.48833	-1.21		-3.69824	8.15916		-1.25721	334.371
8.98913	0.00121										0.03056	-1.02642					0.49	-1.209		-3.69794	8.17366		-1.25684	624.435
9.01981	0.00115										0.03056	-1.02642					0.49167	-1.205		-3.69763	8.18717		-1.25647	801.477
9.05049	0.00108										0.03056	-1.02642					0.49333	-1.204		-3.69733	8.20037		-1.2561	836.648
9.08117	0.00101										0.03056	-1.02642					0.495	-1.201		-3.69702	8.21494		-1.25573	725.846
9.11185	0.000945075										0.03056	-1.02642					0.49667	-1.199		-3.69671	8.23079		-1.25536	490.085
9.14253	0.000878668										0.03056	-1.02642					0.49833	-1.197		-3.69641	8.24629		-1.25499	171.555
9.17321	0.000816413										0.03056	-1.02642					0.5	-1.195		-3.6961	8.26122		-1.25462	-173.907
9.20388	0.000760362										0.03056	-1.02642					0.50167	-1.193		-3.6958	8.2751		-1.25425	-486.58
9.23456	0.00071235										0.03056	-1.03019					0.50333	-1.19		-3.69549	8.28856		-1.25388	-713.164
9.26524	0.000673748										0.03333	-1.03019					0.505	-1.188		-3.69519	8.30224		-1.25351	-815.847
9.29592	0.000645192										0.03333	-1.03019					0.50667	-1.185		-3.69488	8.31559		-1.25314	-778.589
9.3266	0.000626387										0.03333	-1.03019					0.50833	-1.184		-3.69458	8.32841		-1.25277	-609.595
9.35728	0.0006161										0.03333	-1.03019					0.51	-1.181		-3.69427	8.34088		-1.2524	-339.585
9.38796	0.000612373										0.03333	-1.03019					0.51167	-1.179		-3.69396	8.35392		-1.25203	-16.2257
9.41864	0.000612882										0.03333	-1.03019					0.51333	-1.176		-3.69366	8.36787		-1.25166	304.269
9.44932	0.000615303										0.03333	-1.03019					0.515	-1.174		-3.69335	8.38123		-1.25129	566.907
9.48	0.000617585										0.03333	-1.03019					0.51667	-1.172		-3.69305	8.39382		-1.25091	727.341
9.51068	0.000618102										0.03333	-1.03019					0.51833	-1.171		-3.69274	8.40668		-1.25054	759.347
9.54136	0.000615699										0.03333	-1.03019					0.52	-1.168		-3.69244	8.41968		-1.25017	659.093
9.57204	0.000609687										0.03333	-1.03019					0.52167	-1.166		-3.69213	8.43228		-1.2498	445.515
9.60272	0.000599789										0.03333	-1.03019					0.52333	-1.164		-3.69183	8.44512		-1.24943	156.772
9.6334	0.00058608										0.03333	-1.03019					0.525	-1.162		-3.69152	8.45927		-1.24906	-156.555
9.66408	0.000568921										0.03333	-1.03019					0.52667	-1.16		-3.69121	8.47489		-1.24869	-440.301
9.69476	0.000548876										0.03333	-1.03019					0.52833	-1.158		-3.69091	8.49075		-1.24832	-646.068
9.72544	0.000526636										0.03333	-1.03019					0.53	-1.156		-3.6906	8.505		-1.24795	-739.465
9.75612	0.000502929										0.03333	-1.03019					0.53167	-1.154		-3.6903	8.51832		-1.24758	-705.836
9.7868	0.000478439										0.03333	-1.03019					0.53333	-1.152		-3.68999	8.53225		-1.24721	-552.536
9.81748	0.000453718										0.03333	-1.03019					0.535	-1.15		-3.68969	8.54605		-1.24684	-307.385
9.84816	0.00042913										0.03333	-1.03019					0.53667	-1.147		-3.68938	8.55963		-1.24647	-13.6424
9.87884	0.000404815										0.03333	-1.03019					0.53833	-1.146		-3.68908	8.57314		-1.2461	277.619
9.90952	0.000380707										0.03333	-1.03019					0.54	-1.143		-3.68877	8.58641		-1.24573	516.382
9.9402	0.000356618										0.03333	-1.03019					0.54167	-1.142		-3.68846	8.59938		-1.24536	662.265
9.97088	0.00033238										0.03333	-1.03019					0.54333	-1.14		-3.68816	8.61334		-1.24499	691.34
											0.03333	-1.03019					0.545	-1.137		-3.68785	8.62981		-1.24462	600.042
											0.03611	-1.03019					0.54667	-1.136		-3.68755	8.64639		-1.24425	405.537
											0.03611	-1.03396					0.54833	-1.133		-3.68724	8.66058		-1.24388	142.517
											0.03611	-1.03019					0.55	-1.131		-3.68694	8.67504		-1.24351	-142.966
											0.03611	-1.03019					0.55167	-1.13		-3.68663	8.68993		-1.24314	-401.554
											0.03611	-1.03019					0.55333	-1.129		-3.68633	8.70329		-1.24277	-589.1
											0.03611	-1.03019					0.555	-1.125		-3.68602	8.71589		-1.2424	-674.19
											0.03611	-1.03019					0.55667	-1.124		-3.68571	8.72851		-1.24203	-643.389
											0.03611	-1.03396					0.55833	-1.122		-3.68541	8.74092		-1.24166	-503.336
											0.03611	-1.03396					0.56	-1.12		-3.6851	8.75205		-1.24129	-279.367
											0.03611	-1.03396					0.56167	-1.119		-3.6848	8.76188		-1.24092	-10.937
											0.03611	-1.03396					0.56333	-1.116		-3.68449	8.77225		-1.24055	255.32
											0.03611	-1.03774					0.565	-1.115		-3.68419	8.78491		-1.24018	473.691
											0.03611	-1.03774					0.56667	-1.112		-3.68388	8.79838		-1.23981	607.224
											0.03611	-1.03774					0.56833	-1.111		-3.68358	8.81178		-1.23944	633.979
											0.03611	-1.03774					0.57	-1.108		-3.68327	8.82548		-1.23907	550.618
											0.03611	-1.03774					0.57167	-1.107		-3.68296	8.84008		-1.2387	372.765
											0.03611	-1.03774					0.57333	-1.105		-3.68266	8.8546		-1.23833	132.1
											0.03611	-1.03774					0.575	-1.103		-3.68235	8.86908		-1.23796	-129.265
											0.03611	-1.03774					0.57667	-1.101		-3.68205	8.88342		-1.23759	-366.148
											0.03611	-1.03396					0.57833	-1.099		-3.68174	8.89662		-1.23722	-538.092
											0.03611	-1.03774					0.58	-1.098		-3.68144	8.90825		-1.23685	-616.261
											0.03611	-1.03774					0.58167	-1.096		-3.68113	8.91972		-1.23648	-588.265
											0.03611	-1.03774					0.58333	-1.094		-3.68083	8.93218		-1.23611	-460.097
											0.03611	-1.04151					0.585	-1.092		-3.68052	8.94465		-1.23574	-254.897
											0.03611	-1.03774					0.58667	-1.091		-3.68021	8.95675		-1.23537	-8.77855
											0.03889	-1.03396					0.58833	-1.089		-3.67991	8.96943		-1.235	235.522
											0.03889	-1.03774					0.59	-1.087		-3.6796	8.98231		-1.23463	436.065
											0.03889	-1.03774					0.59167	-1.085		-3.6793	8.99541		-1.23425	558.905
											0.03889	-1.04151					0.59333	-1.084		-3.67899	9.00948		-1.23388	583.833
											0.03889	-1.04151					0.595	-1.082		-3.67869	9.02491		-1.23351	507.694
											0.03889	-1.04151					0.59667	-1.081		-3.67838	9.04132		-1.23314	344.741
											0.03889	-1.04151					0.59833	-1.079		-3.67808	9.0557		-1.23277	123.983
											0.03889	-1.04151					0.6	-1.077		-3.67777	9.06848		-1.2324	-115.959
											0.03889	-1.04151					0.60167	-1.076		-3.67746	9.08127		-1.23203	-333.601
											0.03889	-1.04151					0.60333	-1.073		-3.67716	9.09373		-1.23166	-491.756
											0.03889	-1.03774					0.605	-1.072		-3.67685	9.10644		-1.23129	-563.879
											0.03889	-1.03774					0.60667	-1.07		-3.67655	9.11952		-1.23092	-538.516
											0.03889	-1.03774					0.60833	-1.069		-3.67624	9.13341		-1.23055	-421.097
											0.03889	-1.03774					0.61	-1.068		-3.67594	9.14745		-1.23018	-232.827
											0.03889	-1.03774					0.61167	-1.065		-3.67563	9.16147		-1.22981	-6.85983
											0.03889	-1.03774					0.61333	-1.064		-3.67532	9.17507		-1.22944	217.528
											0.03889	-1.03774					0.615	-1.062		-3.67502	9.18773		-1.22907	401.758
											0.03889	-1.03774					0.61667	-1.061		-3.67471	9.20018		-1.2287	514.577
											0.03889	-1.03774					0.61833	-1.059		-3.67441	9.21289		-1.22833	537.35
											0.03889	-1.03774					0.62	-1.057		-3.6741	9.22553		-1.22796	467.129
											0.03889	-1.03774					0.62167	-1.056		-3.6738	9.2374		-1.22759	316.991
											0.03889	-1.03774					0.62333	-1.054		-3.67349	9.24806		-1.22722	113.619
											0.03889	-1.03396					0.625	-1.053		-3.67319	9.25786		-1.22685	-107.43
											0.03889	-1.03396					0.62667	-1.051		-3.67288	9.26778		-1.22648	-307.936
											0.03889	-1.03396					0.62833	-1.049		-3.67257	9.27789		-1.22611	-453.613
											0.04167	-1.03019					0.63	-1.048		-3.67227	9.28822		-1.22574	-519.964
											0.04167	-1.03019					0.63167	-1.046		-3.67196	9.29843		-1.22537	-496.39
											0.04167	-1.03396					0.63333	-1.045		-3.67166	9.30903		-1.225	-387.868
											0.04167	-1.03396					0.635	-1.043		-3.67135	9.31991		-1.22463	-213.929
											0.04167	-1.03396					0.63667	-1.042		-3.67105	9.3303		-1.22426	-5.14787
											0.04167	-1.03774					0.63833	-1.04		-3.67074	9.34018		-1.22389	202.226
											0.04167	-1.04151					0.64	-1.038		-3.67044	9.35107		-1.22352	372.565
											0.04167	-1.04151					0.64167	-1.037		-3.67013	9.36249		-1.22315	476.98
											0.04167	-1.04151					0.64333	-1.035		-3.66982	9.37289		-1.22278	498.221
											0.04167	-1.04151					0.645	-1.034		-3.66952	9.38347		-1.22241	433.518
											0.04167	-1.04151					0.64667	-1.032		-3.66921	9.39469		-1.22204	294.914
											0.04167	-1.04151					0.64833	-1.03		-3.66891	9.40631		-1.22167	107.036
											0.04167	-1.04151					0.65	-1.03		-3.6686	9.41876		-1.2213	-97.268
											0.04167	-1.04528					0.65167	-1.027		-3.6683	9.43203		-1.22093	-282.663
											0.04167	-1.04528					0.65333	-1.026		-3.66799	9.44486		-1.22056	-417.429
											0.04167	-1.04528					0.655	-1.025		-3.66769	9.45637		-1.22019	-478.881
											0.04167	-1.04151					0.65667	-1.023		-3.66738	9.46717		-1.21982	-457.178
											0.04167	-1.04151					0.65833	-1.022		-3.66707	9.47758		-1.21945	-356.888
											0.04167	-1.04151					0.66	-1.02		-3.66677	9.48847		-1.21908	-196.054
											0.04167	-1.04151					0.66167	-1.019		-3.66646	9.49914		-1.21871	-2.9562
											0.04167	-1.04151					0.66333	-1.017		-3.66616	9.50991		-1.21834	188.855
											0.04167	-1.04151					0.665	-1.016		-3.66585	9.52065		-1.21797	346.384
											0.04167	-1.04151					0.66667	-1.015		-3.66555	9.53136		-1.2176	442.859
											0.04167	-1.04151					0.66833	-1.013		-3.66524	9.54239		-1.21722	462.28
											0.04167	-1.04151					0.67	-1.012		-3.66494	9.55339		-1.21685	402.058
											0.04444	-1.04151					0.67167	-1.01		-3.66463	9.56498		-1.21648	273.336
											0.04444	-1.04151					0.67333	-1.008		-3.66432	9.57824		-1.21611	98.9333
											0.04444	-1.04151					0.675	-1.008		-3.66402	9.59151		-1.21574	-90.6908
											0.04444	-1.03774					0.67667	-1.006		-3.66371	9.60352		-1.21537	-262.754
											0.04444	-1.03774					0.67833	-1.005		-3.66341	9.61609		-1.215	-387.809
											0.04444	-1.04151					0.68	-1.003		-3.6631	9.62942		-1.21463	-444.778
											0.04444	-1.03774					0.68167	-1.001		-3.6628	9.64136		-1.21426	-424.497
											0.04444	-1.04151					0.68333	-1.001		-3.66249	9.65293		-1.21389	-331.176
											0.04444	-1.03774					0.685	-0.998		-3.66219	9.66467		-1.21352	-181.545
											0.04444	-1.03774					0.68667	-0.998		-3.66188	9.67692		-1.21315	-1.85774
											0.04444	-1.03396					0.68833	-0.996		-3.66157	9.69052		-1.21278	176.717
											0.04444	-1.03396					0.69	-0.995		-3.66127	9.70441		-1.21241	323.502
											0.04444	-1.03396					0.69167	-0.993		-3.66096	9.71864		-1.21204	413.583
											0.04444	-1.03396					0.69333	-0.992		-3.66066	9.73429		-1.21167	432.039
											0.04444	-1.03774					0.695	-0.991		-3.66035	9.75051		-1.2113	376.411
											0.04444	-1.03774					0.69667	-0.989		-3.66005	9.76557		-1.21093	257.007
											0.04444	-1.03774					0.69833	-0.989		-3.65974	9.7792		-1.21056	95.0045
											0.04444	-1.03774					0.7	-0.987		-3.65944	9.79274		-1.21019	-81.2969
											0.04444	-1.04151					0.70167	-0.986		-3.65913	9.80667		-1.20982	-241.409
											0.04444	-1.04151					0.70333	-0.984		-3.65882	9.82106		-1.20945	-357.924
											0.04444	-1.04151					0.705	-0.983		-3.65852	9.83552		-1.20908	-411.197
											0.04444	-1.04151					0.70667	-0.982		-3.65821	9.84924		-1.20871	-392.655
											0.04444	-1.04151					0.70833	-0.981		-3.65791	9.86232		-1.20834	-306.165
											0.04444	-1.04151					0.71	-0.978		-3.6576	9.87447		-1.20797	-167.251
											0.04444	-1.04151					0.71167	-0.979		-3.6573	9.88633		-1.2076	-0.31622
											0.04722	-1.04151					0.71333	-0.976		-3.65699	9.89756		-1.20723	165.644
											0.04722	-1.03774					0.715	-0.976		-3.65669	9.90669		-1.20686	302.071
											0.04722	-1.03774					0.71667	-0.974		-3.65638	9.91574		-1.20649	385.755
											0.04722	-1.03774					0.71833	-0.973		-3.65607	9.92555		-1.20612	402.78
											0.04722	-1.03774					0.72	-0.972		-3.65577	9.93539		-1.20575	350.833
											0.04722	-1.04151					0.72167	-0.971		-3.65546	9.94398		-1.20538	239.492
											0.04722	-1.04151					0.72333	-0.969		-3.65516	9.95323		-1.20501	88.4754
											0.04722	-1.04151					0.725	-0.969		-3.65485	9.96443		-1.20464	-75.8485
											0.04722	-1.04151					0.72667	-0.966		-3.65455	9.9764		-1.20427	-225.058
											0.04722	-1.04151					0.72833	-0.966		-3.65424	9.98822		-1.2039	-333.587
											0.04722	-1.04151					0.73	-0.965		-3.65394	9.99807		-1.20353	-383.099
											0.04722	-1.03774					0.73167	-0.962		-3.65363	10.0079		-1.20316	-365.577
											0.04722	-1.03774					0.73333	-0.962		-3.65332	10.0186		-1.20279	-284.609
											0.04722	-1.03774					0.735	-0.962		-3.65302	10.0289		-1.20242	-154.669
											0.04722	-1.03774					0.73667	-0.959		-3.65271	10.0395		-1.20205	1.47386
											0.04722	-1.03774					0.73833	-0.958		-3.65241	10.0504		-1.20168	156.745
											0.04722	-1.03774					0.74	-0.958		-3.6521	10.0612		-1.20131	284.462
											0.04722	-1.03774					0.74167	-0.954		-3.6518	10.0713		-1.20094	362.919
											0.04722	-1.04151					0.74333	-0.956		-3.65149	10.0806		-1.20056	379.079
											0.04722	-1.04151					0.745	-0.953		-3.65119	10.09		-1.20019	330.736
											0.04722	-1.04151					0.74667	-0.953		-3.65088	10.0996		-1.19982	226.8
											0.04722	-1.04151					0.74833	-0.951		-3.65057	10.1099		-1.19945	85.6608
											0.04722	-1.04151					0.75	-0.951		-3.65027	10.122		-1.19908	-68.0575
											0.04722	-1.03774					0.75167	-0.949		-3.64996	10.1356		-1.19871	-207.792
											0.04722	-1.03774					0.75333	-0.948		-3.64966	10.1504		-1.19834	-309.628
											0.05	-1.04151					0.755	-0.947		-3.64935	10.1656		-1.19797	-356.389
											0.05	-1.04151					0.75667	-0.946		-3.64905	10.1814		-1.1976	-340.534
											0.05	-1.04151					0.75833	-0.944		-3.64874	10.1961		-1.19723	-265.368
											0.05	-1.03774					0.76	-0.942		-3.64844	10.2094		-1.19686	-144.376
											0.05	-1.03774					0.76167	-0.942		-3.64813	10.2213		-1.19649	1.1874
											0.05	-1.03774					0.76333	-0.94		-3.64782	10.2326		-1.19612	146.025
											0.05	-1.03774					0.765	-0.941		-3.64752	10.2463		-1.19575	265.191
											0.05	-1.03774					0.76667	-0.937		-3.64721	10.2603		-1.19538	338.377
											0.05	-1.03774					0.76833	-0.938		-3.64691	10.2741		-1.19501	353.372
											0.05	-1.03774					0.77	-0.937		-3.6466	10.2882		-1.19464	308.092
											0.05	-1.03774					0.77167	-0.935		-3.6463	10.3018		-1.19427	210.853
											0.05	-1.03774					0.77333	-0.934		-3.64599	10.315		-1.1939	78.849
											0.05	-1.03774					0.775	-0.933		-3.64569	10.3266		-1.19353	-64.8856
											0.05	-1.03774					0.77667	-0.931		-3.64538	10.3368		-1.19316	-195.489
											0.05	-1.03774					0.77833	-0.933		-3.64507	10.3468		-1.19279	-290.571
											0.05	-1.04151					0.78	-0.927		-3.64477	10.3564		-1.19242	-334.043
											0.05	-1.04151					0.78167	-0.93		-3.64446	10.3656		-1.19205	-318.835
											0.05	-1.04151					0.78333	-0.929		-3.64416	10.3756		-1.19168	-248.04
											0.05	-1.04151					0.785	-0.925		-3.64385	10.3859		-1.19131	-134.292
											0.05	-1.04151					0.78667	-0.929		-3.64355	10.3942		-1.19094	2.48848
											0.05	-1.04151					0.78833	-0.921		-3.64324	10.4007		-1.19057	138.583
											0.05	-1.04151					0.79	-0.926		-3.64294	10.4071		-1.1902	250.592
											0.05	-1.04151					0.79167	-0.922		-3.64263	10.4131		-1.18983	319.457
											0.05	-1.04151					0.79333	-0.92		-3.64232	10.4194		-1.18946	333.706
											0.05	-1.04151					0.795	-0.923		-3.64202	10.4265		-1.18909	291.366
											0.05278	-1.04151					0.79667	-0.916		-3.64171	10.4362		-1.18872	200.22
											0.05278	-1.04151					0.79833	-0.92		-3.64141	10.4473		-1.18835	76.3881
											0.05278	-1.04151					0.8	-0.917		-3.6411	10.4574		-1.18798	-58.5204
											0.05278	-1.04151					0.80167	-0.915		-3.6408	10.4678		-1.18761	-181.169
											0.05278	-1.04151					0.80333	-0.917		-3.64049	10.4783		-1.18724	-270.527
											0.05278	-1.03774					0.805	-0.911		-3.64018	10.4882		-1.18687	-311.474
											0.05278	-1.03774					0.80667	-0.916		-3.63988	10.4972		-1.1865	-297.347
											0.05278	-1.03774					0.80833	-0.909		-3.63957	10.5055		-1.18613	-231.024
											0.05278	-1.03774					0.81	-0.916		-3.63927	10.5145		-1.18576	-124.346
											0.05278	-1.03774					0.81167	-0.904		-3.63896	10.5253		-1.18539	3.99499
											0.05278	-1.03774					0.81333	-0.909		-3.63866	10.5372		-1.18502	131.729
											0.05278	-1.03774					0.815	-0.908		-3.63835	10.5498		-1.18465	236.873
											0.05278	-1.03774					0.81667	-0.907		-3.63805	10.5621		-1.18428	301.514
											0.05278	-1.03774					0.81833	-0.907		-3.63774	10.5724		-1.18391	314.859
											0.05278	-1.03774					0.82	-0.9		-3.63743	10.5823		-1.18353	275.034
											0.05278	-1.03774					0.82167	-0.906		-3.63713	10.5941		-1.18316	189.334
											0.05278	-1.04151					0.82333	-0.9		-3.63682	10.6056		-1.18279	72.8958
											0.05278	-1.04151					0.825	-0.903		-3.63652	10.6155		-1.18242	-53.9778
											0.05278	-1.04528					0.82667	-0.901		-3.63621	10.625		-1.18205	-169.352
											0.05278	-1.04528					0.82833	-0.897		-3.63591	10.6343		-1.18168	-253.451
											0.05278	-1.04151					0.83	-0.9		-3.6356	10.6428		-1.18131	-292.048
											0.05278	-1.04151					0.83167	-0.896		-3.6353	10.6498		-1.18094	-278.867
											0.05278	-1.04151					0.83333	-0.899		-3.63499	10.6571		-1.18057	-216.603
											0.05278	-1.04151					0.835	-0.894		-3.63468	10.665		-1.1802	-116.383
											0.05278	-1.04151					0.83667	-0.895		-3.63438	10.6731		-1.17983	4.21622
											0.05556	-1.04151					0.83833	-0.895		-3.63407	10.6808		-1.17946	124.248
											0.05556	-1.04151					0.84	-0.89		-3.63377	10.6891		-1.17909	223.029
											0.05556	-1.03774					0.84167	-0.894		-3.63346	10.6983		-1.17872	283.702
											0.05556	-1.03774					0.84333	-0.888		-3.63316	10.7083		-1.17835	296.11
											0.05556	-1.04151					0.845	-0.892		-3.63285	10.7177		-1.17798	258.49
											0.05556	-1.04151					0.84667	-0.888		-3.63255	10.7272		-1.17761	177.715
											0.05556	-1.03774					0.84833	-0.888		-3.63224	10.7371		-1.17724	68.0435
											0.05556	-1.03774					0.85	-0.886		-3.63193	10.747		-1.17687	-51.3972
											0.05556	-1.03774					0.85167	-0.887		-3.63163	10.7566		-1.1765	-159.939
											0.05556	-1.03774					0.85333	-0.885		-3.63132	10.7659		-1.17613	-238.948
											0.05556	-1.03774					0.855	-0.884		-3.63102	10.7752		-1.17576	-275.016
											0.05556	-1.03774					0.85667	-0.882		-3.63071	10.785		-1.17539	-262.231
											0.05556	-1.04151					0.85833	-0.885		-3.63041	10.796		-1.17502	-203.14
											0.05556	-1.03774					0.86	-0.882		-3.6301	10.8091		-1.17465	-108.244
											0.05556	-1.03774					0.86167	-0.879		-3.6298	10.8237		-1.17428	5.86678
											0.05556	-1.03774					0.86333	-0.88		-3.62949	10.8381		-1.17391	119.42
											0.05556	-1.03774					0.865	-0.877		-3.62918	10.8514		-1.17354	212.887
											0.05556	-1.03774					0.86667	-0.879		-3.62888	10.8629		-1.17317	270.342
											0.05556	-1.03396					0.86833	-0.875		-3.62857	10.8726		-1.1728	282.181
											0.05556	-1.03396					0.87	-0.878		-3.62827	10.8824		-1.17243	246.722
											0.05556	-1.03019					0.87167	-0.875		-3.62796	10.8932		-1.17206	170.442
											0.05556	-1.03019					0.87333	-0.873		-3.62766	10.9045		-1.17169	66.7909
											0.05556	-1.03019					0.875	-0.874		-3.62735	10.9155		-1.17132	-46.1686
											0.05556	-1.03019					0.87667	-0.871		-3.62705	10.9252		-1.17095	-148.91
											0.05556	-1.03019					0.87833	-0.874		-3.62674	10.9339		-1.17058	-223.817
											0.05833	-1.03019					0.88	-0.869		-3.62643	10.9438		-1.17021	-258.196
											0.05833	-1.03019					0.88167	-0.869		-3.62613	10.9544		-1.16984	-246.433
											0.05833	-1.03396					0.88333	-0.873		-3.62582	10.9652		-1.16947	-190.899
											0.05833	-1.03396					0.885	-0.868		-3.62552	10.9767		-1.1691	-101.485
											0.05833	-1.03396					0.88667	-0.869		-3.62521	10.9887		-1.16873	6.15651
											0.05833	-1.03396					0.88833	-0.864		-3.62491	11.0007		-1.16836	113.355
											0.05833	-1.03396					0.89	-0.869		-3.6246	11.0107		-1.16799	201.655
											0.05833	-1.03774					0.89167	-0.865		-3.6243	11.0192		-1.16762	255.994
											0.05833	-1.03774					0.89333	-0.868		-3.62399	11.0283		-1.16725	267.273
											0.05833	-1.03774					0.895	-0.861		-3.62368	11.0374		-1.16687	233.873
											0.05833	-1.03396					0.89667	-0.861		-3.62338	11.0459		-1.1665	161.885
											0.05833	-1.03396					0.89833	-0.862		-3.62307	11.0559		-1.16613	63.9976
											0.05833	-1.03396					0.9	-0.861		-3.62277	11.0674		-1.16576	-42.7346
											0.05833	-1.03396					0.90167	-0.862		-3.62246	11.0801		-1.16539	-139.861
											0.05833	-1.03396					0.90333	-0.858		-3.62216	11.0929		-1.16502	-210.723
											0.05833	-1.03774					0.905	-0.858		-3.62185	11.1055		-1.16465	-243.311
											0.05833	-1.03774					0.90667	-0.857		-3.62155	11.1169		-1.16428	-232.295
											0.05833	-1.03774					0.90833	-0.857		-3.62124	11.1272		-1.16391	-179.898
											0.05833	-1.03774					0.91	-0.857		-3.62093	11.1377		-1.16354	-95.4511
											0.05833	-1.03774					0.91167	-0.855		-3.62063	11.149		-1.16317	6.26048
											0.05833	-1.03774					0.91333	-0.855		-3.62032	11.16		-1.1628	107.588
											0.05833	-1.03774					0.915	-0.853		-3.62002	11.1698		-1.16243	191.08
											0.05833	-1.03774					0.91667	-0.854		-3.61971	11.1775		-1.16206	242.485
											0.05833	-1.03774					0.91833	-0.852		-3.61941	11.1843		-1.16169	253.186
											0.05833	-1.03774					0.92	-0.852		-3.6191	11.1906		-1.16132	221.642
											0.06111	-1.03396					0.92167	-0.851		-3.6188	11.1974		-1.16095	153.605
											0.06111	-1.03396					0.92333	-0.849		-3.61849	11.2061		-1.16058	61.0723
											0.06111	-1.03396					0.925	-0.85		-3.61818	11.2163		-1.16021	-39.8223
											0.06111	-1.03774					0.92667	-0.847		-3.61788	11.227		-1.15984	-131.618
											0.06111	-1.03774					0.92833	-0.848		-3.61757	11.2385		-1.15947	-198.546
											0.06111	-1.03774					0.93	-0.846		-3.61727	11.2498		-1.1591	-229.233
											0.06111	-1.03774					0.93167	-0.847		-3.61696	11.2592		-1.15873	-218.629
											0.06111	-1.03774					0.93333	-0.844		-3.61666	11.2666		-1.15836	-168.836
											0.06111	-1.03774					0.935	-0.845		-3.61635	11.2737		-1.15799	-88.689
											0.06111	-1.03774					0.93667	-0.844		-3.61605	11.282		-1.15762	7.8054
											0.06111	-1.03774					0.93833	-0.843		-3.61574	11.2905		-1.15725	103.923
											0.06111	-1.03774					0.94	-0.842		-3.61543	11.2986		-1.15688	183.121
											0.06111	-1.03774					0.94167	-0.841		-3.61513	11.3069		-1.15651	231.883
											0.06111	-1.03774					0.94333	-0.841		-3.61482	11.3164		-1.15614	242.029
											0.06111	-1.03774					0.945	-0.84		-3.61452	11.3257		-1.15577	212.085
											0.06111	-1.03774					0.94667	-0.839		-3.61421	11.3341		-1.1554	147.49
											0.06111	-1.03774					0.94833	-0.838		-3.61391	11.3423		-1.15503	59.6085
											0.06111	-1.03774					0.95	-0.839		-3.6136	11.3514		-1.15466	-36.2659
											0.06111	-1.03396					0.95167	-0.835		-3.6133	11.362		-1.15429	-123.574
											0.06111	-1.03774					0.95333	-0.836		-3.61299	11.3735		-1.15392	-187.351
											0.06111	-1.03774					0.955	-0.835		-3.61268	11.3853		-1.15355	-216.793
											0.06111	-1.03774					0.95667	-0.835		-3.61238	11.3971		-1.15318	-207.089
											0.06111	-1.03396					0.95833	-0.834		-3.61207	11.4075		-1.15281	-160.207
											0.06111	-1.03396					0.96	-0.832		-3.61177	11.4171		-1.15244	-84.5049
											0.06111	-1.03396					0.96167	-0.833		-3.61146	11.428		-1.15207	6.75202
											0.06111	-1.03396					0.96333	-0.831		-3.61116	11.4373		-1.1517	97.7125
											0.06389	-1.03396					0.965	-0.831		-3.61085	11.4453		-1.15133	172.689
											0.06389	-1.03396					0.96667	-0.829		-3.61055	11.4531		-1.15096	218.858
											0.06389	-1.03396					0.96833	-0.83		-3.61024	11.4601		-1.15059	228.452
											0.06389	-1.03396					0.97	-0.828		-3.60993	11.467		-1.15021	200.064
											0.06389	-1.03774					0.97167	-0.828		-3.60963	11.4747		-1.14984	138.841
											0.06389	-1.03774					0.97333	-0.828		-3.60932	11.4827		-1.14947	55.5584
											0.06389	-1.03774					0.975	-0.826		-3.60902	11.4909		-1.1491	-35.2776
											0.06389	-1.03396					0.97667	-0.826		-3.60871	11.4996		-1.14873	-117.956
											0.06389	-1.03774					0.97833	-0.826		-3.60841	11.5081		-1.14836	-178.274
											0.06389	-1.03774					0.98	-0.823		-3.6081	11.5173		-1.14799	-205.976
											0.06389	-1.03774					0.98167	-0.826		-3.60779	11.5275		-1.14762	-196.492
											0.06389	-1.03774					0.98333	-0.82		-3.60749	11.538		-1.14725	-151.689
											0.06389	-1.03774					0.985	-0.824		-3.60718	11.5488		-1.14688	-79.5035
											0.06389	-1.03396					0.98667	-0.82		-3.60688	11.5598		-1.14651	7.46707
											0.06389	-1.03396					0.98833	-0.822		-3.60657	11.5693		-1.14614	94.1633
											0.06389	-1.03396					0.99	-0.821		-3.60627	11.5778		-1.14577	165.677
											0.06389	-1.03396					0.99167	-0.818		-3.60596	11.5855		-1.1454	209.817
											0.06389	-1.03396					0.99333	-0.82		-3.60566	11.595		-1.14503	219.192
											0.06389	-1.03396					0.995	-0.816		-3.60535	11.6044		-1.14466	192.45
											0.06389	-1.03396					0.99667	-0.82		-3.60504	11.6117		-1.14429	134.468
											0.06389	-1.03774					0.99833	-0.816		-3.60474	11.6192		-1.14392	55.4737
											0.06389	-1.03774					1	-0.816		-3.60443	11.6266		-1.14355	-30.7587
											0.06389	-1.03396					1.00167	-0.817		-3.60413	11.6345		-1.14318	-109.304
											0.06389	-1.03396					1.00333	-0.814		-3.60382	11.6434		-1.14281	-166.667
											0.06389	-1.03396					1.005	-0.817		-3.60352	11.6524		-1.14244	-193.099
											0.06667	-1.03396					1.00667	-0.81		-3.60321	11.6592		-1.14207	-184.252
											0.06667	-1.03396					1.00833	-0.817		-3.60291	11.6646		-1.1417	-141.895
											0.06667	-1.03396					1.01	-0.809		-3.6026	11.6706		-1.14133	-73.5651
											0.06667	-1.03396					1.01167	-0.813		-3.60229	11.6772		-1.14096	8.76999
											0.06667	-1.03396					1.01333	-0.81		-3.60199	11.6834		-1.14059	90.8029
											0.06667	-1.03396					1.015	-0.806		-3.60168	11.6885		-1.14022	158.371
											0.06667	-1.03774					1.01667	-0.816		-3.60138	11.6931		-1.13985	199.895
											0.06667	-1.03774					1.01833	-0.803		-3.60107	11.6994		-1.13948	208.364
											0.06667	-1.03774					1.02	-0.817		-3.60077	11.7066		-1.13911	182.512
											0.06667	-1.03774					1.02167	-0.807		-3.60046	11.7124		-1.13874	127.001
											0.06667	-1.03774					1.02333	-0.811		-3.60016	11.7184		-1.13837	51.5786
											0.06667	-1.03774					1.025	-0.8		-3.59985	11.726		-1.138	-30.6291
											0.06667	-1.03774					1.02667	-0.811		-3.59954	11.7345		-1.13763	-105.406
											0.06667	-1.04151					1.02833	-0.805		-3.59924	11.7414		-1.13726	-159.902
											0.06667	-1.04151					1.03	-0.806		-3.59893	11.7479		-1.13689	-184.838
											0.06667	-1.04151					1.03167	-0.804		-3.59863	11.7544		-1.13652	-176.084
											0.06667	-1.04528					1.03333	-0.802		-3.59832	11.7587		-1.13615	-135.341
											0.06667	-1.04528					1.035	-0.802		-3.59802	11.764		-1.13578	-69.8087
											0.06667	-1.04528					1.03667	-0.8		-3.59771	11.7702		-1.13541	9.08491
											0.06667	-1.04528					1.03833	-0.807		-3.59741	11.7772		-1.13504	87.68
											0.06667	-1.04528					1.04	-0.803		-3.5971	11.7859		-1.13467	152.451
											0.06667	-1.04528					1.04167	-0.798		-3.59679	11.7959		-1.1343	192.335
											0.06667	-1.04151					1.04333	-0.799		-3.59649	11.8066		-1.13393	200.622
											0.06667	-1.04528					1.045	-0.8		-3.59618	11.8163		-1.13356	176.082
											0.06667	-1.04528					1.04667	-0.799		-3.59588	11.8254		-1.13318	123.144
											0.06944	-1.04151					1.04833	-0.794		-3.59557	11.8339		-1.13281	51.0918
											0.06944	-1.04151					1.05	-0.799		-3.59527	11.8424		-1.13244	-27.5567
											0.06944	-1.04151					1.05167	-0.798		-3.59496	11.852		-1.13207	-99.2331
											0.06944	-1.04151					1.05333	-0.797		-3.59466	11.8605		-1.1317	-151.659
											0.06944	-1.04151					1.055	-0.794		-3.59435	11.8685		-1.13133	-175.953
											0.06944	-1.04151					1.05667	-0.791		-3.59404	11.8771		-1.13096	-168.135
											0.06944	-1.04151					1.05833	-0.809		-3.59374	11.8861		-1.13059	-129.784
											0.06944	-1.03774					1.06	-0.786		-3.59343	11.8946		-1.13022	-67.7237
											0.06944	-1.04151					1.06167	-0.806		-3.59313	11.9026		-1.12985	7.18373
											0.06944	-1.04151					1.06333	-0.782		-3.59282	11.9099		-1.12948	81.9383
											0.06944	-1.04151					1.065	-0.804		-3.59252	11.9179		-1.12911	143.656
											0.06944	-1.03774					1.06667	-0.786		-3.59221	11.9284		-1.12874	181.79
											0.06944	-1.03774					1.06833	-0.793		-3.59191	11.9402		-1.12837	189.931
											0.06944	-1.04151					1.07	-0.794		-3.5916	11.9506		-1.128	166.887
											0.06944	-1.03774					1.07167	-0.786		-3.59129	11.9597		-1.12763	116.856
											0.06944	-1.03774					1.07333	-0.797		-3.59099	11.9673		-1.12726	48.665
											0.06944	-1.03774					1.075	-0.78		-3.59068	11.9727		-1.12689	-25.7812
											0.06944	-1.03774					1.07667	-0.797		-3.59038	11.9781		-1.12652	-93.5719
											0.06944	-1.03774					1.07833	-0.783		-3.59007	11.9853		-1.12615	-143.024
											0.06944	-1.03774					1.08	-0.791		-3.58977	11.9931		-1.12578	-165.692
											0.06944	-1.03774					1.08167	-0.786		-3.58946	12.0003		-1.12541	-157.801
											0.06944	-1.03774					1.08333	-0.784		-3.58916	12.0084		-1.12504	-120.874
											0.06944	-1.03774					1.085	-0.791		-3.58885	12.017		-1.12467	-61.4344
											0.06944	-1.03774					1.08667	-0.78		-3.58854	12.0251		-1.1243	10.1479
											0.06944	-1.03774					1.08833	-0.791		-3.58824	12.0329		-1.12393	81.4675
											0.07222	-1.03774					1.09	-0.779		-3.58793	12.0402		-1.12356	140.236
											0.07222	-1.04151					1.09167	-0.788		-3.58763	12.047		-1.12319	176.398
											0.07222	-1.04151					1.09333	-0.782		-3.58732	12.054		-1.12282	183.858
											0.07222	-1.04151					1.095	-0.782		-3.58702	12.0595		-1.12245	161.5
											0.07222	-1.03774					1.09667	-0.785		-3.58671	12.0649		-1.12208	113.358
											0.07222	-1.04151					1.09833	-0.778		-3.58641	12.0715		-1.12171	47.8875
											0.07222	-1.03774					1.1	-0.786		-3.5861	12.0791		-1.12134	-23.518
											0.07222	-1.03774					1.10167	-0.778		-3.58579	12.0863		-1.12097	-88.5074
											0.07222	-1.03774					1.10333	-0.783		-3.58549	12.0936		-1.1206	-135.908
											0.07222	-1.03396					1.105	-0.78		-3.58518	12.1013		-1.12023	-157.643
											0.07222	-1.03396					1.10667	-0.778		-3.58488	12.1099		-1.11986	-150.11
											0.07222	-1.03396					1.10833	-0.782		-3.58457	12.12		-1.11949	-114.771
											0.07222	-1.03396					1.11	-0.775		-3.58427	12.1309		-1.11912	-57.8765
											0.07222	-1.03396					1.11167	-0.782		-3.58396	12.1405		-1.11875	10.6409
											0.07222	-1.03396					1.11333	-0.774		-3.58366	12.1484		-1.11838	78.9002
											0.07222	-1.03396					1.115	-0.779		-3.58335	12.1553		-1.11801	135.13
											0.07222	-1.03396					1.11667	-0.778		-3.58304	12.1615		-1.11764	169.696
											0.07222	-1.03396					1.11833	-0.773		-3.58274	12.1674		-1.11727	176.749
											0.07222	-1.03396					1.12	-0.778		-3.58243	12.1734		-1.1169	155.214
											0.07222	-1.03396					1.12167	-0.773		-3.58213	12.1794		-1.11652	108.947
											0.07222	-1.03396					1.12333	-0.781		-3.58182	12.1855		-1.11615	46.0391
											0.07222	-1.03396					1.125	-0.772		-3.58152	12.192		-1.11578	-22.5934
											0.07222	-1.03774					1.12667	-0.773		-3.58121	12.1982		-1.11541	-85.1108
											0.07222	-1.03774					1.12833	-0.775		-3.58091	12.2029		-1.11504	-130.793
											0.07222	-1.04151					1.13	-0.771		-3.5806	12.2074		-1.11467	-151.877
											0.075	-1.04151					1.13167	-0.776		-3.58029	12.2122		-1.1143	-144.881
											0.075	-1.04151					1.13333	-0.767		-3.57999	12.2174		-1.11393	-111.174
											0.075	-1.03774					1.135	-0.779		-3.57968	12.2226		-1.11356	-56.7135
											0.075	-1.03774					1.13667	-0.765		-3.57938	12.227		-1.11319	9.00584
											0.075	-1.03774					1.13833	-0.772		-3.57907	12.2307		-1.11282	74.61
											0.075	-1.03774					1.14	-0.769		-3.57877	12.2357		-1.11245	128.814
											0.075	-1.03774					1.14167	-0.771		-3.57846	12.2416		-1.11208	162.365
											0.075	-1.03774					1.14333	-0.772		-3.57816	12.247		-1.11171	169.621
											0.075	-1.04151					1.145	-0.763		-3.57785	12.2516		-1.11134	149.501
											0.075	-1.04151					1.14667	-0.773		-3.57754	12.2573		-1.11097	105.644
											0.075	-1.03774					1.14833	-0.765		-3.57724	12.2642		-1.1106	45.7492
											0.075	-1.04151					1.15	-0.77		-3.57693	12.2721		-1.11023	-19.7738
											0.075	-1.04151					1.15167	-0.766		-3.57663	12.2808		-1.10986	-79.6154
											0.075	-1.03774					1.15333	-0.766		-3.57632	12.2894		-1.10949	-123.521
											0.075	-1.04151					1.155	-0.769		-3.57602	12.298		-1.10912	-144.052
											0.075	-1.04151					1.15667	-0.762		-3.57571	12.3065		-1.10875	-137.848
											0.075	-1.03774					1.15833	-0.769		-3.57541	12.3148		-1.10838	-106.183
											0.075	-1.03774					1.16	-0.763		-3.5751	12.3228		-1.10801	-54.7156
											0.075	-1.03774					1.16167	-0.766		-3.57479	12.331		-1.10764	7.51548
											0.075	-1.03396					1.16333	-0.764		-3.57449	12.3398		-1.10727	69.6701
											0.075	-1.03396					1.165	-0.763		-3.57418	12.3487		-1.1069	120.988
											0.075	-1.03396					1.16667	-0.767		-3.57388	12.3576		-1.10653	152.648
											0.075	-1.03396					1.16833	-0.76		-3.57357	12.3669		-1.10616	159.273
											0.075	-1.03774					1.17	-0.765		-3.57327	12.3747		-1.10579	139.846
											0.075	-1.03774					1.17167	-0.759		-3.57296	12.3807		-1.10542	97.8549
											0.07778	-1.03396					1.17333	-0.763		-3.57265	12.3869		-1.10505	40.6674
											0.07778	-1.03396					1.175	-0.76		-3.57235	12.3927		-1.10468	-21.761
											0.07778	-1.03396					1.17667	-0.76		-3.57204	12.3984		-1.10431	-78.62
											0.07778	-1.03774					1.17833	-0.762		-3.57174	12.4039		-1.10394	-120.114
											0.07778	-1.03774					1.18	-0.757		-3.57143	12.4085		-1.10357	-139.147
											0.07778	-1.03396					1.18167	-0.762		-3.57113	12.4122		-1.1032	-132.53
											0.07778	-1.03396					1.18333	-0.756		-3.57082	12.4154		-1.10283	-101.514
											0.07778	-1.03396					1.185	-0.76		-3.57052	12.419		-1.10246	-51.5482
											0.07778	-1.03396					1.18667	-0.757		-3.57021	12.4227		-1.10209	8.68301
											0.07778	-1.03396					1.18833	-0.757		-3.5699	12.4267		-1.10172	68.7715
											0.07778	-1.03396					1.19	-0.759		-3.5696	12.4305		-1.10135	118.39
											0.07778	-1.03396					1.19167	-0.753		-3.56929	12.4343		-1.10098	149.072
											0.07778	-1.03396					1.19333	-0.76		-3.56899	12.4382		-1.10061	155.659
											0.07778	-1.03396					1.195	-0.752		-3.56868	12.4416		-1.10024	137.174
											0.07778	-1.03396					1.19667	-0.758		-3.56838	12.4449		-1.09987	96.9612
											0.07778	-1.03396					1.19833	-0.753		-3.56807	12.4489		-1.09949	42.0929
											0.07778	-1.03019					1.2	-0.754		-3.56777	12.4545		-1.09912	-17.8782
											0.07778	-1.03019					1.20167	-0.755		-3.56746	12.461		-1.09875	-72.5731
											0.07778	-1.03019					1.20333	-0.751		-3.56715	12.4663		-1.09838	-112.584
											0.07778	-1.03396					1.205	-0.756		-3.56685	12.4714		-1.09801	-131.087
											0.07778	-1.03019					1.20667	-0.749		-3.56654	12.4783		-1.09764	-125.009
											0.07778	-1.03019					1.20833	-0.755		-3.56624	12.4858		-1.09727	-95.5308
											0.07778	-1.03019					1.21	-0.75		-3.56593	12.492		-1.0969	-47.8613
											0.07778	-1.03019					1.21167	-0.754		-3.56563	12.4977		-1.09653	9.68178
											0.07778	-1.03019					1.21333	-0.753		-3.56532	12.5037		-1.09616	67.1252
											0.08056	-1.03019					1.215	-0.746		-3.56502	12.5095		-1.09579	114.568
											0.08056	-1.03019					1.21667	-0.754		-3.56471	12.5154		-1.09542	143.89
											0.08056	-1.03396					1.21833	-0.746		-3.5644	12.5211		-1.09505	150.141
											0.08056	-1.03396					1.22	-0.756		-3.5641	12.5265		-1.09468	132.374
											0.08056	-1.03396					1.22167	-0.742		-3.56379	12.5314		-1.09431	93.7935
											0.08056	-1.03396					1.22333	-0.748		-3.56349	12.5373		-1.09394	41.1725
											0.08056	-1.03396					1.225	-0.752		-3.56318	12.5443		-1.09357	-16.3308
											0.08056	-1.03396					1.22667	-0.748		-3.56288	12.5507		-1.0932	-68.7667
											0.08056	-1.03396					1.22833	-0.746		-3.56257	12.5569		-1.09283	-107.114
											0.08056	-1.03396					1.23	-0.744		-3.56227	12.5643		-1.09246	-124.83
											0.08056	-1.03396					1.23167	-0.747		-3.56196	12.5735		-1.09209	-118.966
											0.08056	-1.03774					1.23333	-0.747		-3.56165	12.5837		-1.09172	-90.6567
											0.08056	-1.03774					1.235	-0.745		-3.56135	12.5924		-1.09135	-44.8992
											0.08056	-1.03774					1.23667	-0.744		-3.56104	12.5986		-1.09098	10.3263
											0.08056	-1.03774					1.23833	-0.745		-3.56074	12.6051		-1.09061	65.4512
											0.08056	-1.03774					1.24	-0.746		-3.56043	12.6131		-1.09024	110.977
											0.08056	-1.03774					1.24167	-0.74		-3.56013	12.6206		-1.08987	139.112
											0.08056	-1.03774					1.24333	-0.746		-3.55982	12.6267		-1.0895	145.109
											0.08056	-1.03774					1.245	-0.742		-3.55952	12.6337		-1.08913	128.064
											0.08056	-1.03396					1.24667	-0.743		-3.55921	12.6414		-1.08876	91.0532
											0.08056	-1.03774					1.24833	-0.742		-3.5589	12.6483		-1.08839	40.5826
											0.08056	-1.03774					1.25	-0.741		-3.5586	12.6569		-1.08802	-14.5556
											0.08056	-1.03774					1.25167	-0.742		-3.55829	12.6655		-1.08765	-64.8102
											0.08056	-1.04151					1.25333	-0.74		-3.55799	12.6719		-1.08728	-101.523
											0.08056	-1.04151					1.255	-0.739		-3.55768	12.6768		-1.08691	-118.419
											0.08333	-1.04151					1.25667	-0.742		-3.55738	12.6817		-1.08654	-112.674
											0.08333	-1.04151					1.25833	-0.739		-3.55707	12.6858		-1.08617	-85.3877
											0.08333	-1.04151					1.26	-0.739		-3.55677	12.689		-1.0858	-41.3705
											0.08333	-1.03774					1.26167	-0.738		-3.55646	12.6941		-1.08543	11.7029
											0.08333	-1.03774					1.26333	-0.74		-3.55615	12.7013		-1.08506	64.6329
											0.08333	-1.04151					1.265	-0.737		-3.55585	12.708		-1.08469	108.289
											0.08333	-1.04151					1.26667	-0.738		-3.55554	12.7113		-1.08432	135.186
											0.08333	-1.04528					1.26833	-0.736		-3.55524	12.7129		-1.08395	140.764
											0.08333	-1.04528					1.27	-0.739		-3.55493	12.7158		-1.08358	124.161
											0.08333	-1.04528					1.27167	-0.736		-3.55463	12.7211		-1.08321	88.3464
											0.08333	-1.04528					1.27333	-0.736		-3.55432	12.7269		-1.08283	39.5842
											0.08333	-1.04528					1.275	-0.734		-3.55402	12.7315		-1.08246	-13.6609
											0.08333	-1.04906					1.27667	-0.736		-3.55371	12.7357		-1.08209	-62.1931
											0.08333	-1.04906					1.27833	-0.735		-3.5534	12.7402		-1.08172	-97.6761
											0.08333	-1.04906					1.28	-0.734		-3.5531	12.7442		-1.08135	-114.066
											0.08333	-1.04906					1.28167	-0.735		-3.55279	12.7486		-1.08098	-108.641
											0.08333	-1.04906					1.28333	-0.733		-3.55249	12.7532		-1.08061	-82.4556
											0.08333	-1.04906					1.285	-0.734		-3.55218	12.7566		-1.08024	-40.1363
											0.08333	-1.04906					1.28667	-0.732		-3.55188	12.7605		-1.07987	10.9307
											0.08333	-1.04906					1.28833	-0.733		-3.55157	12.7654		-1.0795	61.8887
											0.08333	-1.04906					1.29	-0.732		-3.55127	12.7702		-1.07913	103.945
											0.08333	-1.04906					1.29167	-0.732		-3.55096	12.7754		-1.07876	129.884
											0.08333	-1.04906					1.29333	-0.732		-3.55065	12.7815		-1.07839	135.307
											0.08333	-1.04528					1.295	-0.73		-3.55035	12.7883		-1.07802	119.373
											0.08333	-1.04528					1.29667	-0.731		-3.55004	12.7941		-1.07765	84.9271
											0.08611	-1.04528					1.29833	-0.73		-3.54974	12.7981		-1.07728	37.9888
											0.08611	-1.04528					1.3	-0.731		-3.54943	12.8029		-1.07691	-13.2989
											0.08611	-1.04528					1.30167	-0.728		-3.54913	12.8107		-1.07654	-60.0862
											0.08611	-1.04528					1.30333	-0.73		-3.54882	12.8197		-1.07617	-94.3452
											0.08611	-1.04528					1.305	-0.729		-3.54852	12.8276		-1.0758	-110.25
											0.08611	-1.04528					1.30667	-0.729		-3.54821	12.8345		-1.07543	-105.168
											0.08611	-1.04528					1.30833	-0.728		-3.5479	12.841		-1.07506	-80.1018
											0.08611	-1.04528					1.31	-0.727		-3.5476	12.8476		-1.07469	-39.491
											0.08611	-1.04151					1.31167	-0.728		-3.54729	12.8544		-1.07432	9.5659
											0.08611	-1.04151					1.31333	-0.726		-3.54699	12.8624		-1.07395	58.5516
											0.08611	-1.04151					1.315	-0.727		-3.54668	12.8699		-1.07358	99.0059
											0.08611	-1.04151					1.31667	-0.726		-3.54638	12.8754		-1.07321	123.984
											0.08611	-1.04151					1.31833	-0.726		-3.54607	12.8809		-1.07284	129.247
											0.08611	-1.04151					1.32	-0.726		-3.54577	12.8867		-1.07247	113.981
											0.08611	-1.04151					1.32167	-0.724		-3.54546	12.8928		-1.0721	80.916
											0.08611	-1.04151					1.32333	-0.726		-3.54515	12.9014		-1.07173	35.8426
											0.08611	-1.04151					1.325	-0.724		-3.54485	12.9117		-1.07136	-13.4046
											0.08611	-1.04151					1.32667	-0.724		-3.54454	12.9215		-1.07099	-58.3074
											0.08611	-1.04151					1.32833	-0.722		-3.54424	12.9305		-1.07062	-91.1362
											0.08611	-1.04528					1.33	-0.724		-3.54393	12.9379		-1.07025	-106.279
											0.08611	-1.04528					1.33167	-0.723		-3.54363	12.9433		-1.06988	-101.197
											0.08611	-1.04528					1.33333	-0.722		-3.54332	12.9476		-1.06951	-76.8507
											0.08611	-1.04528					1.335	-0.722		-3.54302	12.9503		-1.06914	-37.5126
											0.08611	-1.04151					1.33667	-0.722		-3.54271	12.9514		-1.06877	9.98251
											0.08611	-1.04151					1.33833	-0.721		-3.5424	12.9523		-1.0684	57.4298
											0.08889	-1.04151					1.34	-0.72		-3.5421	12.9544		-1.06803	96.6749
											0.08889	-1.04528					1.34167	-0.72		-3.54179	12.9579		-1.06766	121.019
											0.08889	-1.04151					1.34333	-0.72		-3.54149	12.9621		-1.06729	126.366
											0.08889	-1.04151					1.345	-0.72		-3.54118	12.9664		-1.06692	111.914
											0.08889	-1.04151					1.34667	-0.719		-3.54088	12.9705		-1.06655	80.2774
											0.08889	-1.04151					1.34833	-0.719		-3.54057	12.975		-1.06618	37.0169
											0.08889	-1.04528					1.35	-0.718		-3.54026	12.9811		-1.0658	-10.3338
											0.08889	-1.04528					1.35167	-0.719		-3.53996	12.988		-1.06543	-53.58
											0.08889	-1.04528					1.35333	-0.717		-3.53965	12.9943		-1.06506	-85.2797
											0.08889	-1.04528					1.355	-0.717		-3.53935	13.0002		-1.06469	-100.025
											0.08889	-1.04528					1.35667	-0.717		-3.53904	13.0049		-1.06432	-95.3655
											0.08889	-1.04528					1.35833	-0.716		-3.53874	13.008		-1.06395	-72.2132
											0.08889	-1.04528					1.36	-0.715		-3.53843	13.0112		-1.06358	-34.67
											0.08889	-1.04528					1.36167	-0.718		-3.53813	13.0142		-1.06321	10.6974
											0.08889	-1.04528					1.36333	-0.711		-3.53782	13.016		-1.06284	56.0031
											0.08889	-1.04528					1.365	-0.724		-3.53751	13.0194		-1.06247	93.4099
											0.08889	-1.04528					1.36667	-0.714		-3.53721	13.0236		-1.0621	116.482
											0.08889	-1.04906					1.36833	-0.715		-3.5369	13.0279		-1.06173	121.287
											0.08889	-1.04906					1.37	-0.719		-3.5366	13.034		-1.06136	107.068
											0.08889	-1.04906					1.37167	-0.709		-3.53629	13.0406		-1.06099	76.3525
											0.08889	-1.04906					1.37333	-0.72		-3.53599	13.0467		-1.06062	34.5058
											0.08889	-1.04906					1.375	-0.708		-3.53568	13.0516		-1.06025	-11.2105
											0.08889	-1.04906					1.37667	-0.719		-3.53538	13.0556		-1.05988	-52.8997
											0.08889	-1.04906					1.37833	-0.709		-3.53507	13.0601		-1.05951	-83.3956
											0.08889	-1.04906					1.38	-0.713		-3.53476	13.0657		-1.05914	-97.4955
											0.08889	-1.04906					1.38167	-0.713		-3.53446	13.0719		-1.05877	-92.8487
											0.09167	-1.04906					1.38333	-0.709		-3.53415	13.0794		-1.0584	-70.3486
											0.09167	-1.04906					1.385	-0.715		-3.53385	13.0869		-1.05803	-33.9638
											0.09167	-1.04906					1.38667	-0.706		-3.53354	13.0925		-1.05766	9.96091
											0.09167	-1.04906					1.38833	-0.715		-3.53324	13.0972		-1.05729	53.81
											0.09167	-1.04906					1.39	-0.708		-3.53293	13.1017		-1.05692	90.0168
											0.09167	-1.04906					1.39167	-0.711		-3.53263	13.1057		-1.05655	112.368
											0.09167	-1.04906					1.39333	-0.709		-3.53232	13.1092		-1.05618	117.07
											0.09167	-1.04528					1.395	-0.707		-3.53201	13.113		-1.05581	103.39
											0.09167	-1.04528					1.39667	-0.712		-3.53171	13.1176		-1.05544	73.7707
											0.09167	-1.04528					1.39833	-0.706		-3.5314	13.1222		-1.05507	33.3912
											0.09167	-1.04151					1.4	-0.711		-3.5311	13.1247		-1.0547	-10.7366
											0.09167	-1.04528					1.40167	-0.706		-3.53079	13.1268		-1.05433	-50.9873
											0.09167	-1.04151					1.40333	-0.708		-3.53049	13.1304		-1.05396	-80.4393
											0.09167	-1.04151					1.405	-0.707		-3.53018	13.1343		-1.05359	-94.0659
											0.09167	-1.03774					1.40667	-0.707		-3.52988	13.139		-1.05322	-89.5928
											0.09167	-1.03774					1.40833	-0.707		-3.52957	13.1449		-1.05285	-67.8778
											0.09167	-1.04151					1.41	-0.704		-3.52926	13.1496		-1.05248	-32.7477
											0.09167	-1.03774					1.41167	-0.707		-3.52896	13.1524		-1.05211	9.67508
											0.09167	-1.04151					1.41333	-0.706		-3.52865	13.1533		-1.05174	52.0399
											0.09167	-1.04151					1.415	-0.707		-3.52835	13.1534		-1.05137	87.0408
											0.09167	-1.04151					1.41667	-0.703		-3.52804	13.1539		-1.051	108.677
											0.09167	-1.03774					1.41833	-0.705		-3.52774	13.1519		-1.05063	113.281
											0.09167	-1.03774					1.42	-0.704		-3.52743	13.1489		-1.05026	100.142
											0.09167	-1.03774					1.42167	-0.704		-3.52713	13.1474		-1.04989	71.6112
											0.09167	-1.03774					1.42333	-0.704		-3.52682	13.1487		-1.04952	32.6856
											0.09444	-1.03774					1.425	-0.703		-3.52651	13.1517		-1.04914	-9.86822
											0.09444	-1.03774					1.42667	-0.705		-3.52621	13.1562		-1.04877	-48.6909
											0.09444	-1.03774					1.42833	-0.701		-3.5259	13.1617		-1.0484	-77.0997
											0.09444	-1.04151					1.43	-0.703		-3.5256	13.1661		-1.04803	-90.2404
											0.09444	-1.04151					1.43167	-0.701		-3.52529	13.1698		-1.04766	-85.9155
											0.09444	-1.03774					1.43333	-0.702		-3.52499	13.1735		-1.04729	-64.9516
											0.09444	-1.03774					1.435	-0.701		-3.52468	13.1787		-1.04692	-31.0428
											0.09444	-1.03774					1.43667	-0.701		-3.52438	13.185		-1.04655	9.89987
											0.09444	-1.03774					1.43833	-0.702		-3.52407	13.1906		-1.04618	50.7778
											0.09444	-1.03774					1.44	-0.697		-3.52376	13.1946		-1.04581	84.5351
											0.09444	-1.03774					1.44167	-0.702		-3.52346	13.1964		-1.04544	105.376
											0.09444	-1.03774					1.44333	-0.697		-3.52315	13.1979		-1.04507	109.757
											0.09444	-1.03774					1.445	-0.702		-3.52285	13.2015		-1.0447	96.9924
											0.09444	-1.03774					1.44667	-0.696		-3.52254	13.2059		-1.04433	69.3551
											0.09444	-1.03774					1.44833	-0.702		-3.52224	13.2101		-1.04396	31.6746
											0.09444	-1.03396					1.45	-0.694		-3.52193	13.2134		-1.04359	-9.50796
											0.09444	-1.03396					1.45167	-0.701		-3.52163	13.2167		-1.04322	-47.0755
											0.09444	-1.03019					1.45333	-0.701		-3.52132	13.2208		-1.04285	-74.5646
											0.09444	-1.03396					1.455	-0.696		-3.52101	13.2251		-1.04248	-87.2768
											0.09444	-1.03019					1.45667	-0.697		-3.52071	13.2292		-1.04211	-83.0807
											0.09444	-1.03019					1.45833	-0.696		-3.5204	13.2319		-1.04174	-62.768
											0.09444	-1.03019					1.46	-0.698		-3.5201	13.2339		-1.04137	-29.9032
											0.09444	-1.03396					1.46167	-0.699		-3.51979	13.2352		-1.041	9.80335
											0.09444	-1.03396					1.46333	-0.692		-3.51949	13.2371		-1.04063	49.4898
											0.09444	-1.03019					1.465	-0.702		-3.51918	13.2401		-1.04026	82.3312
											0.09722	-1.03019					1.46667	-0.69		-3.51888	13.2431		-1.03989	102.716
											0.09722	-1.03019					1.46833	-0.7		-3.51857	13.2458		-1.03952	107.207
											0.09722	-1.03019					1.47	-0.691		-3.51826	13.2479		-1.03915	95.1237
											0.09722	-1.03019					1.47167	-0.697		-3.51796	13.2504		-1.03878	68.6475
											0.09722	-1.03019					1.47333	-0.695		-3.51765	13.2534		-1.03841	32.4294
											0.09722	-1.03019					1.475	-0.692		-3.51735	13.2578		-1.03804	-7.22268
											0.09722	-1.03019					1.47667	-0.697		-3.51704	13.2625		-1.03767	-43.4411
											0.09722	-1.03019					1.47833	-0.691		-3.51674	13.2659		-1.0373	-69.9856
											0.09722	-1.03019					1.48	-0.695		-3.51643	13.2698		-1.03693	-82.3179
											0.09722	-1.03019					1.48167	-0.69		-3.51613	13.2752		-1.03656	-78.3767
											0.09722	-1.03019					1.48333	-0.695		-3.51582	13.281		-1.03619	-58.9221
											0.09722	-1.03396					1.485	-0.694		-3.51551	13.2876		-1.03582	-27.392
											0.09722	-1.03396					1.48667	-0.692		-3.51521	13.2929		-1.03545	10.7038
											0.09722	-1.03396					1.48833	-0.692		-3.5149	13.297		-1.03508	48.7435
											0.09722	-1.03396					1.49	-0.689		-3.5146	13.3008		-1.03471	80.1415
											0.09722	-1.03396					1.49167	-0.693		-3.51429	13.3049		-1.03434	99.4849
											0.09722	-1.03396					1.49333	-0.692		-3.51399	13.3094		-1.03397	103.463
											0.09722	-1.03396					1.495	-0.695		-3.51368	13.314		-1.0336	91.4297
											0.09722	-1.03396					1.49667	-0.688		-3.51338	13.3187		-1.03323	65.5043
											0.09722	-1.03019					1.49833	-0.692		-3.51307	13.3223		-1.03286	30.1939
											0.09722	-1.03396					1.5	-0.689		-3.51276	13.3254		-1.03248	-8.39272
											0.09722	-1.03396					1.50167	-0.691		-3.51246	13.3291		-1.03211	-43.6081
											0.09722	-1.03396					1.50333	-0.691		-3.51215	13.3343		-1.03174	-69.4111
											0.09722	-1.03396					1.505	-0.688		-3.51185	13.3398		-1.03137	-81.4084
											0.09722	-1.03396					1.50667	-0.691		-3.51154	13.3446		-1.031	-77.6041
											0.1	-1.03396					1.50833	-0.688		-3.51124	13.3496		-1.03063	-58.7334
											0.1	-1.03396					1.51	-0.689		-3.51093	13.3539		-1.03026	-28.124
											0.1	-1.03396					1.51167	-0.689		-3.51063	13.3587		-1.02989	8.88963
											0.1	-1.03774					1.51333	-0.688		-3.51032	13.3646		-1.02952	45.8945
											0.1	-1.03396					1.515	-0.689		-3.51001	13.3695		-1.02915	76.5102
											0.1	-1.03396					1.51667	-0.687		-3.50971	13.3732		-1.02878	95.4885
											0.1	-1.03396					1.51833	-0.689		-3.5094	13.3767		-1.02841	99.6138
											0.1	-1.03774					1.52	-0.687		-3.5091	13.3799		-1.02804	88.2478
											0.1	-1.03774					1.52167	-0.689		-3.50879	13.3841		-1.02767	63.4287
											0.1	-1.03774					1.52333	-0.687		-3.50849	13.3893		-1.0273	29.5069
											0.1	-1.03774					1.525	-0.687		-3.50818	13.3941		-1.02693	-7.61542
											0.1	-1.03774					1.52667	-0.687		-3.50788	13.3993		-1.02656	-41.5095
											0.1	-1.03396					1.52833	-0.686		-3.50757	13.4055		-1.02619	-66.3313
											0.1	-1.03396					1.53	-0.688		-3.50726	13.4116		-1.02582	-77.827
											0.1	-1.03396					1.53167	-0.685		-3.50696	13.4157		-1.02545	-74.0594
											0.1	-1.03396					1.53333	-0.686		-3.50665	13.4184		-1.02508	-55.7322
											0.1	-1.03396					1.535	-0.685		-3.50635	13.4204		-1.02471	-26.0567
											0.1	-1.03396					1.53667	-0.687		-3.50604	13.4225		-1.02434	9.8136
											0.1	-1.03396					1.53833	-0.684		-3.50574	13.425		-1.02397	45.68
											0.1	-1.03396					1.54	-0.686		-3.50543	13.4272		-1.0236	75.373
											0.1	-1.03396					1.54167	-0.684		-3.50512	13.4285		-1.02323	93.816
											0.1	-1.03774					1.54333	-0.686		-3.50482	13.429		-1.02286	97.8958
											0.1	-1.03774					1.545	-0.684		-3.50451	13.43		-1.02249	86.9911
											0.1	-1.03774					1.54667	-0.683		-3.50421	13.4314		-1.02212	63.0678
											0.1	-1.03774					1.54833	-0.685		-3.5039	13.4331		-1.02175	30.328
											0.10278	-1.03774					1.55	-0.684		-3.5036	13.4357		-1.02138	-5.52552
											0.10278	-1.03774					1.55167	-0.684		-3.50329	13.4391		-1.02101	-38.2805
											0.10278	-1.03774					1.55333	-0.682		-3.50299	13.4425		-1.02064	-62.2895
											0.10278	-1.03774					1.555	-0.683		-3.50268	13.4463		-1.02027	-73.4432
											0.10278	-1.03774					1.55667	-0.685		-3.50237	13.4495		-1.0199	-69.8721
											0.10278	-1.03396					1.55833	-0.682		-3.50207	13.4519		-1.01953	-52.2602
											0.10278	-1.03774					1.56	-0.683		-3.50176	13.4539		-1.01916	-23.7158
											0.10278	-1.03774					1.56167	-0.681		-3.50146	13.4559		-1.01879	10.7759
											0.10278	-1.03774					1.56333	-0.685		-3.50115	13.4565		-1.01842	45.2213
											0.10278	-1.03774					1.565	-0.68		-3.50085	13.4576		-1.01805	73.6578
											0.10278	-1.04151					1.56667	-0.682		-3.50054	13.461		-1.01768	91.1835
											0.10278	-1.04151					1.56833	-0.683		-3.50024	13.4665		-1.01731	94.7995
											0.10278	-1.03774					1.57	-0.68		-3.49993	13.4729		-1.01694	83.9201
											0.10278	-1.03774					1.57167	-0.683		-3.49962	13.4784		-1.01657	60.4649
											0.10278	-1.03774					1.57333	-0.68		-3.49932	13.4822		-1.0162	28.5174
											0.10278	-1.04151					1.575	-0.682		-3.49901	13.4865		-1.01583	-6.38777
											0.10278	-1.04151					1.57667	-0.679		-3.49871	13.493		-1.01545	-38.2253
											0.10278	-1.04151					1.57833	-0.68		-3.4984	13.4998		-1.01508	-61.5227
											0.10278	-1.04151					1.58	-0.682		-3.4981	13.5057		-1.01471	-72.2995
											0.10278	-1.03774					1.58167	-0.678		-3.49779	13.5112		-1.01434	-68.7499
											0.10278	-1.04151					1.58333	-0.681		-3.49749	13.5159		-1.01397	-51.5454
											0.10278	-1.04151					1.585	-0.678		-3.49718	13.5189		-1.0136	-23.7092
											0.10278	-1.04151					1.58667	-0.682		-3.49687	13.5209		-1.01323	9.91489
											0.10278	-1.04151					1.58833	-0.678		-3.49657	13.5225		-1.01286	43.505
											0.10278	-1.04151					1.59	-0.679		-3.49626	13.5244		-1.01249	71.2694
											0.10556	-1.04151					1.59167	-0.678		-3.49596	13.5265		-1.01212	88.4454
											0.10556	-1.04151					1.59333	-0.678		-3.49565	13.5284		-1.01175	92.1167
											0.10556	-1.03774					1.595	-0.679		-3.49535	13.5317		-1.01138	81.7088
											0.10556	-1.03774					1.59667	-0.676		-3.49504	13.5348		-1.01101	59.0787
											0.10556	-1.03774					1.59833	-0.68		-3.49474	13.538		-1.01064	28.1849
											0.10556	-1.03774					1.6	-0.676		-3.49443	13.5404		-1.01027	-5.60402
											0.10556	-1.03774					1.60167	-0.677		-3.49412	13.5412		-1.0099	-36.4411
											0.10556	-1.03774					1.60333	-0.677		-3.49382	13.5415		-1.00953	-59.0111
											0.10556	-1.03774					1.605	-0.676		-3.49351	13.5424		-1.00916	-69.4451
											0.10556	-1.03774					1.60667	-0.678		-3.49321	13.545		-1.00879	-65.9821
											0.10556	-1.03774					1.60833	-0.675		-3.4929	13.5483		-1.00842	-49.2634
											0.10556	-1.03774					1.61	-0.676		-3.4926	13.5508		-1.00805	-22.2132
											0.10556	-1.03774					1.61167	-0.675		-3.49229	13.5504		-1.00768	10.4758
											0.10556	-1.03774					1.61333	-0.676		-3.49199	13.5494		-1.00731	43.1587
											0.10556	-1.03774					1.615	-0.676		-3.49168	13.549		-1.00694	70.215
											0.10556	-1.03396					1.61667	-0.675		-3.49137	13.5483		-1.00657	87.0181
											0.10556	-1.03396					1.61833	-0.676		-3.49107	13.547		-1.0062	90.7281
											0.10556	-1.03396					1.62	-0.675		-3.49076	13.5452		-1.00583	80.7738
											0.10556	-1.03774					1.62167	-0.675		-3.49046	13.5437		-1.00546	58.941
											0.10556	-1.03396					1.62333	-0.674		-3.49015	13.5426		-1.00509	29.0543
											0.10556	-1.03774					1.625	-0.674		-3.48985	13.5419		-1.00472	-3.69238
											0.10556	-1.03774					1.62667	-0.673		-3.48954	13.5429		-1.00435	-33.637
											0.10556	-1.03774					1.62833	-0.673		-3.48924	13.546		-1.00398	-55.6292
											0.10556	-1.03774					1.63	-0.674		-3.48893	13.5494		-1.00361	-65.916
											0.10556	-1.03774					1.63167	-0.673		-3.48862	13.5526		-1.00324	-62.7841
											0.10833	-1.04151					1.63333	-0.674		-3.48832	13.556		-1.00287	-46.8461
											0.10833	-1.03774					1.635	-0.673		-3.48801	13.5586		-1.0025	-20.925
											0.10833	-1.03774					1.63667	-0.673		-3.48771	13.5614		-1.00213	10.443
											0.10833	-1.03774					1.63833	-0.672		-3.4874	13.5627		-1.00176	41.7982
											0.10833	-1.03774					1.64	-0.673		-3.4871	13.5622		-1.00139	67.7048
											0.10833	-1.03774					1.64167	-0.671		-3.48679	13.5611		-1.00102	83.6887
											0.10833	-1.03774					1.64333	-0.672		-3.48649	13.5614		-1.00065	87.0068
											0.10833	-1.04151					1.645	-0.671		-3.48618	13.563		-1.00028	77.1132
											0.10833	-1.04151					1.64667	-0.671		-3.48587	13.5659		-0.99991	55.7454
											0.10833	-1.04151					1.64833	-0.671		-3.48557	13.5692		-0.99953	26.6143
											0.10833	-1.04151					1.65	-0.67		-3.48526	13.5718		-0.99916	-5.24249
											0.10833	-1.03774					1.65167	-0.671		-3.48496	13.5744		-0.99879	-34.3366
											0.10833	-1.03774					1.65333	-0.67		-3.48465	13.579		-0.99843	-55.6774
											0.10833	-1.03774					1.655	-0.669		-3.48435	13.5851		-0.99806	-65.6317
											0.10833	-1.03774					1.65667	-0.671		-3.48404	13.5907		-0.99768	-62.5448
											0.10833	-1.03774					1.65833	-0.668		-3.48374	13.5965		-0.99731	-47.0191
											0.10833	-1.03396					1.66	-0.67		-3.48343	13.6013		-0.99694	-21.8002
											0.10833	-1.03396					1.66167	-0.669		-3.48312	13.6041		-0.99657	8.70473
											0.10833	-1.03396					1.66333	-0.669		-3.48282	13.6052		-0.9962	39.1953
											0.10833	-1.03774					1.665	-0.668		-3.48251	13.604		-0.99583	64.3957
											0.10833	-1.03774					1.66667	-0.667		-3.48221	13.602		-0.99546	79.9661
											0.10833	-1.03774					1.66833	-0.669		-3.4819	13.6013		-0.99509	83.2486
											0.10833	-1.03774					1.67	-0.667		-3.4816	13.6013		-0.99472	73.7196
											0.10833	-1.03774					1.67167	-0.669		-3.48129	13.6026		-0.99435	53.0729
											0.10833	-1.03774					1.67333	-0.666		-3.48099	13.6062		-0.99398	24.9189
											0.11111	-1.03774					1.675	-0.668		-3.48068	13.6098		-0.99361	-5.84518
											0.11111	-1.03774					1.67667	-0.666		-3.48037	13.6116		-0.99324	-33.8853
											0.11111	-1.03774					1.67833	-0.667		-3.48007	13.6119		-0.99287	-54.3528
											0.11111	-1.03774					1.68	-0.666		-3.47976	13.612		-0.9925	-63.7197
											0.11111	-1.03774					1.68167	-0.665		-3.47946	13.6124		-0.99213	-60.3829
											0.11111	-1.03774					1.68333	-0.667		-3.47915	13.6125		-0.99176	-44.9342
											0.11111	-1.03774					1.685	-0.666		-3.47885	13.6126		-0.99139	-20.051
											0.11111	-1.03774					1.68667	-0.666		-3.47854	13.6131		-0.99102	9.97241
											0.11111	-1.03774					1.68833	-0.665		-3.47824	13.6132		-0.99065	39.9707
											0.11111	-1.03774					1.69	-0.666		-3.47793	13.6136		-0.99028	64.8008
											0.11111	-1.03774					1.69167	-0.664		-3.47762	13.6144		-0.98991	80.2281
											0.11111	-1.03774					1.69333	-0.666		-3.47732	13.6155		-0.98954	83.6526
											0.11111	-1.03396					1.695	-0.663		-3.47701	13.6172		-0.98917	74.5504
											0.11111	-1.03396					1.69667	-0.665		-3.47671	13.6191		-0.9888	54.5562
											0.11111	-1.03396					1.69833	-0.664		-3.4764	13.6216		-0.98843	27.1728
											0.11111	-1.03396					1.7	-0.663		-3.4761	13.6257		-0.98806	-2.83957
											0.11111	-1.03396					1.70167	-0.664		-3.47579	13.63		-0.98769	-30.2888
											0.11111	-1.03396					1.70333	-0.661		-3.47549	13.6318		-0.98732	-50.4472
											0.11111	-1.03396					1.705	-0.665		-3.47518	13.6343		-0.98695	-59.8639
											0.11111	-1.03396					1.70667	-0.661		-3.47487	13.6371		-0.98658	-56.9544
											0.11111	-1.03396					1.70833	-0.664		-3.47457	13.6386		-0.98621	-42.2655
											0.11111	-1.03396					1.71	-0.661		-3.47426	13.6405		-0.98584	-18.3722
											0.11111	-1.03019					1.71167	-0.661		-3.47396	13.644		-0.98547	10.5752
											0.11111	-1.03019					1.71333	-0.663		-3.47365	13.6486		-0.9851	39.5726
											0.11111	-1.03019					1.715	-0.661		-3.47335	13.653		-0.98473	63.6287
											0.11389	-1.03019					1.71667	-0.664		-3.47304	13.657		-0.98436	78.6247
											0.11389	-1.03019					1.71833	-0.659		-3.47274	13.662		-0.98399	82.0205
											0.11389	-1.02642					1.72	-0.661		-3.47243	13.6681		-0.98362	73.2852
											0.11389	-1.03019					1.72167	-0.659		-3.47212	13.6743		-0.98325	53.9795
											0.11389	-1.03019					1.72333	-0.661		-3.47182	13.6818		-0.98288	27.4767
											0.11389	-1.03019					1.725	-0.661		-3.47151	13.6901		-0.9825	-1.62756
											0.11389	-1.03019					1.72667	-0.659		-3.47121	13.6992		-0.98213	-28.3133
											0.11389	-1.03019					1.72833	-0.66		-3.4709	13.7075		-0.98177	-48.0046
											0.11389	-1.03019					1.73	-0.66		-3.4706	13.7145		-0.9814	-57.3566
											0.11389	-1.03019					1.73167	-0.658		-3.47029	13.7207		-0.98102	-54.8274
											0.11389	-1.03019					1.73333	-0.66		-3.46998	13.7247		-0.98065	-40.9353
											0.11389	-1.02642					1.735	-0.659		-3.46968	13.7276		-0.98028	-18.1598
											0.11389	-1.02642					1.73667	-0.659		-3.46937	13.7319		-0.97991	9.49635
											0.11389	-1.02642					1.73833	-0.656		-3.46907	13.738		-0.97954	37.2053
											0.11389	-1.02642					1.74	-0.659		-3.46876	13.7431		-0.97917	60.1528
											0.11389	-1.03019					1.74167	-0.658		-3.46846	13.7473		-0.9788	74.3702
											0.11389	-1.03019					1.74333	-0.659		-3.46815	13.7513		-0.97843	77.418
											0.11389	-1.03019					1.745	-0.656		-3.46785	13.7549		-0.97806	68.801
											0.11389	-1.02642					1.74667	-0.658		-3.46754	13.758		-0.97769	50.0471
											0.11389	-1.03019					1.74833	-0.657		-3.46723	13.7593		-0.97732	24.4349
											0.11389	-1.03019					1.75	-0.656		-3.46693	13.76		-0.97695	-3.57887
											0.11389	-1.03396					1.75167	-0.657		-3.46662	13.7621		-0.97658	-29.1348
											0.11389	-1.03019					1.75333	-0.658		-3.46632	13.7642		-0.97621	-47.812
											0.11389	-1.03019					1.755	-0.656		-3.46601	13.7662		-0.97584	-56.3914
											0.11389	-1.03019					1.75667	-0.656		-3.46571	13.7675		-0.97547	-53.4078
											0.11667	-1.03019					1.75833	-0.654		-3.4654	13.7657		-0.9751	-39.398
											0.11667	-1.03019					1.76	-0.658		-3.4651	13.7604		-0.97473	-16.8011
											0.11667	-1.03019					1.76167	-0.655		-3.46479	13.7546		-0.97436	10.4684
											0.11667	-1.03396					1.76333	-0.655		-3.46448	13.7504		-0.97399	37.7013
											0.11667	-1.03396					1.765	-0.656		-3.46418	13.7465		-0.97362	60.2099
											0.11667	-1.03396					1.76667	-0.654		-3.46387	13.743		-0.97325	74.1367
											0.11667	-1.03396					1.76833	-0.656		-3.46357	13.7408		-0.97288	77.1181
											0.11667	-1.03396					1.77	-0.654		-3.46326	13.7395		-0.97251	68.6872
											0.11667	-1.03019					1.77167	-0.656		-3.46296	13.7371		-0.97214	50.3479
											0.11667	-1.03019					1.77333	-0.654		-3.46265	13.7347		-0.97177	25.3092
											0.11667	-1.03019					1.775	-0.652		-3.46235	13.7333		-0.9714	-2.07434
											0.11667	-1.03019					1.77667	-0.654		-3.46204	13.7316		-0.97103	-27.0585
											0.11667	-1.03019					1.77833	-0.653		-3.46173	13.7305		-0.97066	-45.3292
											0.11667	-1.03019					1.78	-0.654		-3.46143	13.7304		-0.97029	-53.7454
											0.11667	-1.03019					1.78167	-0.654		-3.46112	13.7326		-0.96992	-50.8776
											0.11667	-1.03396					1.78333	-0.651		-3.46082	13.737		-0.96955	-37.2488
											0.11667	-1.03396					1.785	-0.655		-3.46051	13.7407		-0.96918	-15.2379
											0.11667	-1.03396					1.78667	-0.65		-3.46021	13.7423		-0.96881	11.3365
											0.11667	-1.03396					1.78833	-0.655		-3.4599	13.7429		-0.96844	37.8796
											0.11667	-1.03396					1.79	-0.651		-3.4596	13.7424		-0.96807	59.8154
											0.11667	-1.03396					1.79167	-0.652		-3.45929	13.7426		-0.9677	73.3752
											0.11667	-1.03396					1.79333	-0.654		-3.45898	13.7454		-0.96733	76.2445
											0.11667	-1.03396					1.795	-0.649		-3.45868	13.7492		-0.96696	67.9573
											0.11667	-1.03396					1.79667	-0.655		-3.45837	13.7514		-0.96659	49.9692
											0.11667	-1.03396					1.79833	-0.648		-3.45807	13.7522		-0.96622	25.4003
											0.11667	-1.03396					1.8	-0.654		-3.45776	13.7535		-0.96584	-1.50911
											0.11944	-1.03396					1.80167	-0.65		-3.45746	13.7561		-0.96547	-26.1333
											0.11944	-1.03396					1.80333	-0.651		-3.45715	13.7593		-0.9651	-44.2589
											0.11944	-1.03774					1.805	-0.652		-3.45685	13.763		-0.96474	-52.8098
											0.11944	-1.03396					1.80667	-0.649		-3.45654	13.7681		-0.96436	-50.3715
											0.11944	-1.03774					1.80833	-0.652		-3.45623	13.7736		-0.96399	-37.4285
											0.11944	-1.03774					1.81	-0.647		-3.45593	13.7782		-0.96362	-16.2717
											0.11944	-1.03774					1.81167	-0.651		-3.45562	13.782		-0.96325	9.40438
											0.11944	-1.03774					1.81333	-0.651		-3.45532	13.7845		-0.96288	35.1449
											0.11944	-1.03774					1.815	-0.647		-3.45501	13.7864		-0.96251	56.507
											0.11944	-1.03774					1.81667	-0.65		-3.45471	13.786		-0.96214	69.8262
											0.11944	-1.03774					1.81833	-0.646		-3.4544	13.7838		-0.96177	72.8457
											0.11944	-1.03774					1.82	-0.654		-3.4541	13.7828		-0.9614	65.0999
											0.11944	-1.03774					1.82167	-0.645		-3.45379	13.784		-0.96103	47.9874
											0.11944	-1.04151					1.82333	-0.649		-3.45348	13.7853		-0.96066	24.5209
											0.11944	-1.04151					1.825	-0.648		-3.45318	13.7864		-0.96029	-1.19916
											0.11944	-1.04151					1.82667	-0.649		-3.45287	13.7879		-0.95992	-24.6984
											0.11944	-1.04151					1.82833	-0.65		-3.45257	13.7892		-0.95955	-41.9028
											0.11944	-1.04151					1.83	-0.644		-3.45226	13.7924		-0.95918	-49.8421
											0.11944	-1.04151					1.83167	-0.65		-3.45196	13.7964		-0.95881	-47.1592
											0.11944	-1.04151					1.83333	-0.645		-3.45165	13.7999		-0.95844	-34.3388
											0.11944	-1.03774					1.835	-0.65		-3.45135	13.8019		-0.95807	-13.6178
											0.11944	-1.03774					1.83667	-0.647		-3.45104	13.8038		-0.9577	11.4073
											0.11944	-1.03774					1.83833	-0.647		-3.45073	13.8073		-0.95733	36.4063
											0.11944	-1.03774					1.84	-0.648		-3.45043	13.8114		-0.95696	57.0659
											0.11944	-1.03774					1.84167	-0.644		-3.45012	13.8149		-0.95659	69.8354
											0.12222	-1.03396					1.84333	-0.649		-3.44982	13.8179		-0.95622	72.5371
											0.12222	-1.03396					1.845	-0.644		-3.44951	13.8214		-0.95585	64.7389
											0.12222	-1.03396					1.84667	-0.649		-3.44921	13.8253		-0.95548	47.823
											0.12222	-1.03396					1.84833	-0.644		-3.4489	13.83		-0.95511	24.7426
											0.12222	-1.03396					1.85	-0.647		-3.4486	13.8342		-0.95474	-0.49332
											0.12222	-1.03396					1.85167	-0.645		-3.44829	13.8366		-0.95437	-23.515
											0.12222	-1.03396					1.85333	-0.646		-3.44798	13.8379		-0.954	-40.3471
											0.12222	-1.03396					1.855	-0.647		-3.44768	13.839		-0.95363	-48.0934
											0.12222	-1.03396					1.85667	-0.642		-3.44737	13.8385		-0.95326	-45.4337
											0.12222	-1.03019					1.85833	-0.647		-3.44707	13.8374		-0.95289	-32.8458
											0.12222	-1.03019					1.86	-0.644		-3.44676	13.8367		-0.95252	-12.5184
											0.12222	-1.03019					1.86167	-0.645		-3.44646	13.8361		-0.95215	12.032
											0.12222	-1.03019					1.86333	-0.644		-3.44615	13.835		-0.95178	36.5718
											0.12222	-1.03019					1.865	-0.644		-3.44585	13.8326		-0.95141	56.8822
											0.12222	-1.03019					1.86667	-0.645		-3.44554	13.8306		-0.95104	69.4862
											0.12222	-1.03396					1.86833	-0.644		-3.44523	13.83		-0.95067	72.2453
											0.12222	-1.03396					1.87	-0.643		-3.44493	13.8315		-0.9503	64.723
											0.12222	-1.03396					1.87167	-0.645		-3.44462	13.8327		-0.94993	48.2537
											0.12222	-1.03396					1.87333	-0.643		-3.44432	13.8319		-0.94956	25.7062
											0.12222	-1.03396					1.875	-0.643		-3.44401	13.8313		-0.94918	0.98305
											0.12222	-1.03396					1.87667	-0.643		-3.44371	13.8311		-0.94881	-21.6561
											0.12222	-1.03019					1.87833	-0.643		-3.4434	13.83		-0.94844	-38.3301
											0.12222	-1.03019					1.88	-0.644		-3.4431	13.8286		-0.94808	-46.2042
											0.12222	-1.03019					1.88167	-0.642		-3.44279	13.8278		-0.94771	-43.9743
											0.12222	-1.03396					1.88333	-0.642		-3.44248	13.8263		-0.94733	-32.0857
											0.125	-1.03019					1.885	-0.642		-3.44218	13.8253		-0.94696	-12.6493
											0.125	-1.03019					1.88667	-0.644		-3.44187	13.8259		-0.94659	10.9303
											0.125	-1.03019					1.88833	-0.641		-3.44157	13.8279		-0.94622	34.5468
											0.125	-1.03019					1.89	-0.641		-3.44126	13.8299		-0.94585	54.1048
											0.125	-1.03396					1.89167	-0.642		-3.44096	13.8326		-0.94548	66.2266
											0.125	-1.03019					1.89333	-0.64		-3.44065	13.8363		-0.94511	68.8328
											0.125	-1.03396					1.895	-0.642		-3.44035	13.8403		-0.94474	61.4965
											0.125	-1.03019					1.89667	-0.641		-3.44004	13.8445		-0.94437	45.511
											0.125	-1.03019					1.89833	-0.642		-3.43973	13.849		-0.944	23.6601
											0.125	-1.03019					1.9	-0.64		-3.43943	13.8534		-0.94363	-0.26841
											0.125	-1.03019					1.90167	-0.639		-3.43912	13.8588		-0.94326	-22.1404
											0.125	-1.03019					1.90333	-0.641		-3.43882	13.8641		-0.94289	-38.191
											0.125	-1.03396					1.905	-0.64		-3.43851	13.8681		-0.94252	-45.6734
											0.125	-1.03396					1.90667	-0.641		-3.43821	13.8723		-0.94215	-43.3305
											0.125	-1.03396					1.90833	-0.638		-3.4379	13.8777		-0.94178	-31.6062
											0.125	-1.03396					1.91	-0.641		-3.43759	13.8818		-0.94141	-12.5634
											0.125	-1.03019					1.91167	-0.64		-3.43729	13.8847		-0.94104	10.4774
											0.125	-1.03019					1.91333	-0.639		-3.43698	13.8872		-0.94067	33.5167
											0.125	-1.03019					1.915	-0.64		-3.43668	13.8891		-0.9403	52.5679
											0.125	-1.03019					1.91667	-0.638		-3.43637	13.891		-0.93993	64.3468
											0.125	-1.02642					1.91833	-0.639		-3.43607	13.8935		-0.93956	66.8361
											0.125	-1.02642					1.92	-0.639		-3.43576	13.8966		-0.93919	59.6298
											0.125	-1.02642					1.92167	-0.64		-3.43546	13.9002		-0.93882	43.9986
											0.125	-1.02642					1.92333	-0.638		-3.43515	13.9044		-0.93845	22.6647
											0.125	-1.02642					1.925	-0.638		-3.43484	13.9086		-0.93808	-0.67203
											0.12778	-1.02264					1.92667	-0.638		-3.43454	13.9113		-0.93771	-21.9763
											0.12778	-1.02264					1.92833	-0.638		-3.43423	13.9132		-0.93734	-37.5745
											0.12778	-1.02642					1.93	-0.638		-3.43393	13.9154		-0.93697	-44.7883
											0.12778	-1.02264					1.93167	-0.637		-3.43362	13.9158		-0.9366	-42.3929
											0.12778	-1.02264					1.93333	-0.64		-3.43332	13.9154		-0.93623	-30.8247
											0.12778	-1.02264					1.935	-0.637		-3.43301	13.9161		-0.93586	-12.1
											0.12778	-1.02264					1.93667	-0.637		-3.43271	13.9164		-0.93549	10.5373
											0.12778	-1.02264					1.93833	-0.636		-3.4324	13.9162		-0.93512	33.179
											0.12778	-1.02264					1.94	-0.637		-3.43209	13.9158		-0.93475	51.9295
											0.12778	-1.02264					1.94167	-0.639		-3.43179	13.9156		-0.93438	63.5766
											0.12778	-1.02264					1.94333	-0.635		-3.43148	13.9156		-0.93401	66.1436
											0.12778	-1.02264					1.945	-0.638		-3.43118	13.9146		-0.93364	59.2253
											0.12778	-1.02264					1.94667	-0.636		-3.43087	13.9126		-0.93327	44.0522
											0.12778	-1.02264					1.94833	-0.638		-3.43057	13.9118		-0.9329	23.2724
											0.12778	-1.02642					1.95	-0.636		-3.43026	13.912		-0.93253	0.48905
											0.12778	-1.02264					1.95167	-0.635		-3.42996	13.9128		-0.93215	-20.3648
											0.12778	-1.02264					1.95333	-0.636		-3.42965	13.9145		-0.93178	-35.7065
											0.12778	-1.02264					1.955	-0.635		-3.42934	13.9145		-0.93141	-42.9203
											0.12778	-1.02264					1.95667	-0.636		-3.42904	13.9138		-0.93105	-40.806
											0.12778	-1.02642					1.95833	-0.634		-3.42873	13.9129		-0.93067	-29.7809
											0.12778	-1.02642					1.96	-0.636		-3.42843	13.9128		-0.9303	-11.8018
											0.12778	-1.02642					1.96167	-0.635		-3.42812	13.9139		-0.92993	9.97873
											0.12778	-1.02642					1.96333	-0.635		-3.42782	13.9156		-0.92956	31.7608
											0.12778	-1.02642					1.965	-0.634		-3.42751	13.917		-0.92919	49.7562
											0.12778	-1.02264					1.96667	-0.634		-3.42721	13.9184		-0.92882	60.8435
											0.13056	-1.02264					1.96833	-0.636		-3.4269	13.9191		-0.92845	63.1047
											0.13056	-1.01887					1.97	-0.634		-3.42659	13.9185		-0.92808	56.1545
											0.13056	-1.01887					1.97167	-0.635		-3.42629	13.9189		-0.92771	41.2017
											0.13056	-1.01887					1.97333	-0.633		-3.42598	13.9194		-0.92734	20.8371
											0.13056	-1.01887					1.975	-0.634		-3.42568	13.9202		-0.92697	-1.41761
											0.13056	-1.01887					1.97667	-0.634		-3.42537	13.92		-0.9266	-21.7197
											0.13056	-1.01887					1.97833	-0.633		-3.42507	13.9186		-0.92623	-36.5689
											0.13056	-1.01887					1.98	-0.634		-3.42476	13.9188		-0.92586	-43.4099
											0.13056	-1.01509					1.98167	-0.632		-3.42446	13.9206		-0.92549	-41.0697
											0.13056	-1.01509					1.98333	-0.634		-3.42415	13.923		-0.92512	-29.9556
											0.13056	-1.01509					1.985	-0.632		-3.42384	13.9252		-0.92475	-11.98
											0.13056	-1.01509					1.98667	-0.634		-3.42354	13.9261		-0.92438	9.77427
											0.13056	-1.01509					1.98833	-0.632		-3.42323	13.9251		-0.92401	31.5887
											0.13056	-1.01509					1.99	-0.633		-3.42293	13.9252		-0.92364	49.7514
											0.13056	-1.01132					1.99167	-0.633		-3.42262	13.9268		-0.92327	61.1965
											0.13056	-1.01132					1.99333	-0.631		-3.42232	13.9299		-0.9229	64.0289
											0.13056	-1.01132					1.995	-0.633		-3.42201	13.9331		-0.92253	57.8452
											0.13056	-1.01509					1.99667	-0.631		-3.42171	13.9368		-0.92216	43.7969
											0.13056	-1.01509					1.99833	-0.634		-3.4214	13.9397		-0.92179	24.3835
											0.13056	-1.01509					2	-0.63		-3.42109	13.9406		-0.92142	3.01566
											0.13056	-1.01509					2.00167	-0.632		-3.42079	13.9413		-0.92105	-16.5789
											0.13056	-1.01509					2.00333	-0.63		-3.42048	13.9431		-0.92068	-31.0005
											0.13056	-1.01887					2.005	-0.632		-3.42018	13.9462		-0.92031	-37.7642
											0.13056	-1.01509					2.00667	-0.631		-3.41987	13.9487		-0.91994	-35.7258
											0.13056	-1.01509					2.00833	-0.629		-3.41957	13.9507		-0.91957	-25.2748
											0.13333	-1.01887					2.01	-0.631		-3.41926	13.9533		-0.9192	-8.26107
											0.13333	-1.01887					2.01167	-0.629		-3.41896	13.9568		-0.91883	12.3304
											0.13333	-1.01887					2.01333	-0.631		-3.41865	13.9604		-0.91846	32.9
											0.13333	-1.01887					2.015	-0.628		-3.41834	13.9631		-0.91809	49.8585
											0.13333	-1.01887					2.01667	-0.63		-3.41804	13.9649		-0.91772	60.2491
											0.13333	-1.01887					2.01833	-0.63		-3.41773	13.9661		-0.91735	62.257
											0.13333	-1.01887					2.02	-0.628		-3.41743	13.9681		-0.91698	55.5213
											0.13333	-1.01887					2.02167	-0.63		-3.41712	13.9712		-0.91661	41.1938
											0.13333	-1.01887					2.02333	-0.627		-3.41682	13.9751		-0.91624	21.7372
											0.13333	-1.01887					2.025	-0.635		-3.41651	13.978		-0.91587	0.49624
											0.13333	-1.01887					2.02667	-0.627		-3.41621	13.9786		-0.91549	-18.8815
											0.13333	-1.01887					2.02833	-0.631		-3.4159	13.9778		-0.91512	-33.0761
											0.13333	-1.01887					2.03	-0.626		-3.41559	13.9765		-0.91475	-39.6669
											0.13333	-1.02264					2.03167	-0.63		-3.41529	13.9743		-0.91439	-37.5481
											0.13333	-1.02264					2.03333	-0.629		-3.41498	13.9719		-0.91402	-27.1156
											0.13333	-1.02264					2.035	-0.626		-3.41468	13.9716		-0.91364	-10.1944
											0.13333	-1.02264					2.03667	-0.63		-3.41437	13.9734		-0.91327	10.2799
											0.13333	-1.02264					2.03833	-0.624		-3.41407	13.9754		-0.9129	30.7714
											0.13333	-1.02264					2.04	-0.631		-3.41376	13.9763		-0.91253	47.755
											0.13333	-1.02264					2.04167	-0.626		-3.41346	13.978		-0.91216	58.3243
											0.13333	-1.01887					2.04333	-0.63		-3.41315	13.9824		-0.91179	60.6909
											0.13333	-1.01887					2.045	-0.626		-3.41284	13.9861		-0.91142	54.4892
											0.13333	-1.02264					2.04667	-0.627		-3.41254	13.9881		-0.91105	40.8347
											0.13333	-1.02264					2.04833	-0.628		-3.41223	13.9902		-0.91068	22.126
											0.13333	-1.02264					2.05	-0.626		-3.41193	13.9936		-0.91031	1.62734
											0.13611	-1.02264					2.05167	-0.628		-3.41162	13.9967		-0.90994	-17.0988
											0.13611	-1.02264					2.05333	-0.624		-3.41132	13.9991		-0.90957	-30.807
											0.13611	-1.02642					2.055	-0.628		-3.41101	14		-0.9092	-37.129
											0.13611	-1.02642					2.05667	-0.625		-3.41071	13.9996		-0.90883	-34.9797
											0.13611	-1.02264					2.05833	-0.626		-3.4104	13.9996		-0.90846	-24.7413
											0.13611	-1.02264					2.06	-0.626		-3.41009	14.001		-0.90809	-8.19303
											0.13611	-1.02264					2.06167	-0.625		-3.40979	14.0029		-0.90772	11.7995
											0.13611	-1.02264					2.06333	-0.626		-3.40948	14.004		-0.90735	31.7816
											0.13611	-1.02264					2.065	-0.624		-3.40918	14.0038		-0.90698	48.3072
											0.13611	-1.02264					2.06667	-0.626		-3.40887	14.003		-0.90661	58.5328
											0.13611	-1.02264					2.06833	-0.623		-3.40857	14.0029		-0.90624	60.7058
											0.13611	-1.02642					2.07	-0.625		-3.40826	14.0032		-0.90587	54.4637
											0.13611	-1.02642					2.07167	-0.624		-3.40796	14.0029		-0.9055	40.892
											0.13611	-1.02642					2.07333	-0.624		-3.40765	14.0035		-0.90513	22.3326
											0.13611	-1.02264					2.075	-0.625		-3.40734	14.0054		-0.90476	1.97665
											0.13611	-1.02264					2.07667	-0.625		-3.40704	14.005		-0.90439	-16.6884
											0.13611	-1.02264					2.07833	-0.625		-3.40673	14.0005		-0.90402	-30.4803
											0.13611	-1.02642					2.08	-0.619		-3.40643	13.9959		-0.90365	-37.0686
											0.13611	-1.02642					2.08167	-0.627		-3.40612	13.9936		-0.90328	-35.3734
											0.13611	-1.03019					2.08333	-0.621		-3.40582	13.9919		-0.90291	-25.7453
											0.13611	-1.03019					2.085	-0.629		-3.40551	13.9904		-0.90254	-9.89971
											0.13611	-1.03019					2.08667	-0.619		-3.40521	13.9892		-0.90217	9.38494
											0.13611	-1.03019					2.08833	-0.625		-3.4049	13.9873		-0.9018	28.751
											0.13611	-1.03019					2.09	-0.622		-3.40459	13.9861		-0.90143	44.8438
											0.13611	-1.03019					2.09167	-0.621		-3.40429	13.986		-0.90106	54.8904
											0.13889	-1.03019					2.09333	-0.63		-3.40398	13.9851		-0.90069	57.1765
											0.13889	-1.03019					2.095	-0.621		-3.40368	13.9826		-0.90032	51.3384
											0.13889	-1.03019					2.09667	-0.624		-3.40337	13.9802		-0.89995	38.4203
											0.13889	-1.03019					2.09833	-0.617		-3.40307	13.9799		-0.89958	20.6893
											0.13889	-1.03019					2.1	-0.624		-3.40276	13.982		-0.89921	1.23822
											0.13889	-1.02642					2.10167	-0.622		-3.40245	13.9847		-0.89884	-16.5512
											0.13889	-1.03019					2.10333	-0.623		-3.40215	13.9875		-0.89846	-29.5944
											0.13889	-1.03019					2.105	-0.625		-3.40184	13.99		-0.89809	-35.6366
											0.13889	-1.03019					2.10667	-0.616		-3.40154	13.9922		-0.89773	-33.6398
											0.13889	-1.02642					2.10833	-0.626		-3.40123	13.9923		-0.89736	-23.9584
											0.13889	-1.02642					2.11	-0.617		-3.40093	13.9909		-0.89698	-8.27443
											0.13889	-1.02642					2.11167	-0.626		-3.40062	13.9899		-0.89661	10.6974
											0.13889	-1.02642					2.11333	-0.619		-3.40032	13.9903		-0.89624	29.6816
											0.13889	-1.02642					2.115	-0.622		-3.40001	13.9911		-0.89587	45.4096
											0.13889	-1.02642					2.11667	-0.622		-3.3997	13.9893		-0.8955	55.1839
											0.13889	-1.02642					2.11833	-0.618		-3.3994	13.986		-0.89513	57.343
											0.13889	-1.02642					2.12	-0.624		-3.39909	13.9825		-0.89476	51.5449
											0.13889	-1.02642					2.12167	-0.617		-3.39879	13.9794		-0.89439	38.8226
											0.13889	-1.02642					2.12333	-0.625		-3.39848	13.9784		-0.89402	21.4019
											0.13889	-1.02642					2.125	-0.619		-3.39818	13.9782		-0.89365	2.31346
											0.13889	-1.02642					2.12667	-0.619		-3.39787	13.9791		-0.89328	-15.1326
											0.13889	-1.02264					2.12833	-0.62		-3.39757	13.9814		-0.89291	-27.9191
											0.13889	-1.02264					2.13	-0.62		-3.39726	13.9836		-0.89254	-33.8415
											0.13889	-1.01887					2.13167	-0.623		-3.39695	13.9858		-0.89217	-31.8864
											0.13889	-1.02264					2.13333	-0.616		-3.39665	13.9871		-0.8918	-22.4027
											0.14167	-1.02642					2.135	-0.622		-3.39634	13.9876		-0.89143	-7.03739
											0.14167	-1.02642					2.13667	-0.619		-3.39604	13.9896		-0.89106	11.5526
											0.14167	-1.02642					2.13833	-0.621		-3.39573	13.9909		-0.89069	30.1619
											0.14167	-1.02642					2.14	-0.618		-3.39543	13.9902		-0.89032	45.5917
											0.14167	-1.02642					2.14167	-0.618		-3.39512	13.9886		-0.88995	55.2014
											0.14167	-1.03019					2.14333	-0.621		-3.39482	13.9874		-0.88958	57.3628
											0.14167	-1.03019					2.145	-0.618		-3.39451	13.9867		-0.88921	51.7377
											0.14167	-1.03019					2.14667	-0.619		-3.3942	13.9862		-0.88884	39.3324
											0.14167	-1.03019					2.14833	-0.617		-3.3939	13.9866		-0.88847	22.3192
											0.14167	-1.03019					2.15	-0.62		-3.39359	13.989		-0.8881	3.65808
											0.14167	-1.03019					2.15167	-0.618		-3.39329	13.9936		-0.88773	-13.4167
											0.14167	-1.03019					2.15333	-0.618		-3.39298	13.9973		-0.88736	-25.9559
											0.14167	-1.03019					2.155	-0.618		-3.39268	13.9991		-0.88699	-31.8035
											0.14167	-1.03396					2.15667	-0.618		-3.39237	14.0003		-0.88662	-29.966
											0.14167	-1.03396					2.15833	-0.619		-3.39207	14.0007		-0.88625	-20.7805
											0.14167	-1.03774					2.16	-0.617		-3.39176	13.9996		-0.88588	-5.85183
											0.14167	-1.03774					2.16167	-0.618		-3.39145	13.9973		-0.88551	12.2285
											0.14167	-1.04151					2.16333	-0.618		-3.39115	13.9955		-0.88514	30.3329
											0.14167	-1.03774					2.165	-0.618		-3.39084	13.9957		-0.88477	45.3399
											0.14167	-1.03774					2.16667	-0.618		-3.39054	13.9972		-0.8844	54.6725
											0.14167	-1.03774					2.16833	-0.617		-3.39023	13.9993		-0.88403	56.7421
											0.14167	-1.03774					2.17	-0.618		-3.38993	13.9998		-0.88366	51.2193
											0.14167	-1.03396					2.17167	-0.618		-3.38962	13.9989		-0.88329	39.0866
											0.14167	-1.03396					2.17333	-0.617		-3.38932	13.9988		-0.88292	22.4648
											0.14167	-1.03396					2.175	-0.617		-3.38901	14.0004		-0.88255	4.24254
											0.14444	-1.03396					2.17667	-0.617		-3.3887	14.0024		-0.88218	-12.4248
											0.14444	-1.03396					2.17833	-0.618		-3.3884	14.0036		-0.8818	-24.6616
											0.14444	-1.03774					2.18	-0.617		-3.38809	14.0041		-0.88143	-30.3682
											0.14444	-1.03774					2.18167	-0.617		-3.38779	14.005		-0.88106	-28.5812
											0.14444	-1.03396					2.18333	-0.617		-3.38748	14.0067		-0.8807	-19.6368
											0.14444	-1.03396					2.185	-0.617		-3.38718	14.0069		-0.88032	-5.10944
											0.14444	-1.03396					2.18667	-0.617		-3.38687	14.0059		-0.87995	12.4642
											0.14444	-1.03396					2.18833	-0.617		-3.38657	14.0055		-0.87958	30.026
											0.14444	-1.03396					2.19	-0.616		-3.38626	14.006		-0.87921	44.5266
											0.14444	-1.03396					2.19167	-0.617		-3.38595	14.0064		-0.87884	53.4522
											0.14444	-1.03019					2.19333	-0.617		-3.38565	14.0076		-0.87847	55.258
											0.14444	-1.03019					2.195	-0.617		-3.38534	14.0106		-0.8781	49.6324
											0.14444	-1.03396					2.19667	-0.616		-3.38504	14.0139		-0.87773	37.5488
											0.14444	-1.03396					2.19833	-0.616		-3.38473	14.0165		-0.87736	21.0944
											0.14444	-1.03396					2.2	-0.617		-3.38443	14.0174		-0.87699	3.10695
											0.14444	-1.03396					2.20167	-0.616		-3.38412	14.017		-0.87662	-13.3161
											0.14444	-1.03396					2.20333	-0.617		-3.38382	14.0144		-0.87625	-25.3532
											0.14444	-1.03396					2.205	-0.616		-3.38351	14.0125		-0.87588	-30.9444
											0.14444	-1.03396					2.20667	-0.616		-3.3832	14.0112		-0.87551	-29.145
											0.14444	-1.03396					2.20833	-0.616		-3.3829	14.0092		-0.87514	-20.2857
											0.14444	-1.03774					2.21	-0.616		-3.38259	14.006		-0.87477	-5.91267
											0.14444	-1.03774					2.21167	-0.616		-3.38229	14.0033		-0.8744	11.4826
											0.14444	-1.03774					2.21333	-0.616		-3.38198	14.001		-0.87403	28.895
											0.14444	-1.03774					2.215	-0.617		-3.38168	13.9993		-0.87366	43.3248
											0.14444	-1.03774					2.21667	-0.616		-3.38137	13.999		-0.87329	52.2948
											0.14444	-1.03396					2.21833	-0.616		-3.38107	13.9975		-0.87292	54.2751
											0.14722	-1.03774					2.22	-0.616		-3.38076	13.9952		-0.87255	48.9439
											0.14722	-1.03774					2.22167	-0.616		-3.38045	13.9929		-0.87218	37.2386
											0.14722	-1.03774					2.22333	-0.616		-3.38015	13.9907		-0.87181	21.1903
											0.14722	-1.03774					2.225	-0.616		-3.37984	13.9887		-0.87144	3.56976
											0.14722	-1.03774					2.22667	-0.616		-3.37954	13.988		-0.87107	-12.593
											0.14722	-1.03774					2.22833	-0.616		-3.37923	13.9872		-0.8707	-24.5318
											0.14722	-1.03396					2.23	-0.616		-3.37893	13.986		-0.87033	-30.2202
											0.14722	-1.03774					2.23167	-0.616		-3.37862	13.9849		-0.86996	-28.7184
											0.14722	-1.03774					2.23333	-0.616		-3.37832	13.9838		-0.86959	-20.3314
											0.14722	-1.03774					2.235	-0.616		-3.37801	13.9841		-0.86922	-6.55138
											0.14722	-1.03774					2.23667	-0.616		-3.3777	13.9851		-0.86885	10.2045
											0.14722	-1.03774					2.23833	-0.616		-3.3774	13.9863		-0.86848	27.0146
											0.14722	-1.03774					2.24	-0.615		-3.37709	13.9873		-0.86811	40.9598
											0.14722	-1.03774					2.24167	-0.616		-3.37679	13.9882		-0.86774	49.6277
											0.14722	-1.03774					2.24333	-0.615		-3.37648	13.9888		-0.86737	51.5284
											0.14722	-1.03774					2.245	-0.615		-3.37618	13.9904		-0.867	46.3488
											0.14722	-1.03774					2.24667	-0.615		-3.37587	13.994		-0.86663	35.0037
											0.14722	-1.03774					2.24833	-0.615		-3.37557	13.9993		-0.86626	19.4738
											0.14722	-1.03774					2.25	-0.615		-3.37526	14.0043		-0.86589	2.46057
											0.14722	-1.03774					2.25167	-0.614		-3.37495	14.0061		-0.86552	-13.0824
											0.14722	-1.03774					2.25333	-0.615		-3.37465	14.0059		-0.86515	-24.4604
											0.14722	-1.03774					2.255	-0.614		-3.37434	14.0056		-0.86477	-29.7029
											0.14722	-1.03774					2.25667	-0.615		-3.37404	14.0072		-0.8644	-27.9014
											0.14722	-1.03774					2.25833	-0.614		-3.37373	14.0094		-0.86404	-19.3645
											0.14722	-1.03774					2.26	-0.614		-3.37343	14.0109		-0.86367	-5.56081
											0.15	-1.04151					2.26167	-0.615		-3.37312	14.012		-0.86329	11.1368
											0.15	-1.04151					2.26333	-0.614		-3.37282	14.0134		-0.86292	27.8631
											0.15	-1.04151					2.265	-0.615		-3.37251	14.0135		-0.86255	41.7557
											0.15	-1.04151					2.26667	-0.614		-3.3722	14.0127		-0.86218	50.4492
											0.15	-1.04151					2.26833	-0.615		-3.3719	14.0123		-0.86181	52.4807
											0.15	-1.04151					2.27	-0.614		-3.37159	14.0117		-0.86144	47.5397
											0.15	-1.04151					2.27167	-0.615		-3.37129	14.0103		-0.86107	36.5179
											0.15	-1.04528					2.27333	-0.615		-3.37098	14.0086		-0.8607	21.3511
											0.15	-1.04528					2.275	-0.615		-3.37068	14.0069		-0.86033	4.68231
											0.15	-1.04528					2.27667	-0.615		-3.37037	14.0076		-0.85996	-10.5969
											0.15	-1.04906					2.27833	-0.614		-3.37006	14.0105		-0.85959	-21.8462
											0.15	-1.04906					2.28	-0.615		-3.36976	14.0128		-0.85922	-27.1311
											0.15	-1.04906					2.28167	-0.614		-3.36945	14.0125		-0.85885	-25.5545
											0.15	-1.04528					2.28333	-0.614		-3.36915	14.0112		-0.85848	-17.4081
											0.15	-1.04906					2.285	-0.614		-3.36884	14.0104		-0.85811	-4.11802
											0.15	-1.04528					2.28667	-0.614		-3.36854	14.0112		-0.85774	12.005
											0.15	-1.04528					2.28833	-0.614		-3.36823	14.0131		-0.85737	28.1677
											0.15	-1.04528					2.29	-0.613		-3.36793	14.0149		-0.857	41.578
											0.15	-1.04906					2.29167	-0.614		-3.36762	14.0161		-0.85663	49.9273
											0.15	-1.04906					2.29333	-0.613		-3.36731	14.0177		-0.85626	51.7869
											0.15	-1.04906					2.295	-0.614		-3.36701	14.0191		-0.85589	46.8528
											0.15	-1.04906					2.29667	-0.613		-3.3667	14.0194		-0.85552	35.9934
											0.15	-1.05283					2.29833	-0.613		-3.3664	14.0196		-0.85515	21.0966
											0.15	-1.05283					2.3	-0.613		-3.36609	14.0202		-0.85478	4.73959
											0.15	-1.05283					2.30167	-0.612		-3.36579	14.021		-0.85441	-10.2582
											0.15278	-1.05283					2.30333	-0.613		-3.36548	14.0207		-0.85404	-21.3229
											0.15278	-1.05283					2.305	-0.612		-3.36518	14.02		-0.85367	-26.5705
											0.15278	-1.05283					2.30667	-0.612		-3.36487	14.021		-0.8533	-25.1298
											0.15278	-1.05283					2.30833	-0.612		-3.36456	14.0238		-0.85293	-17.2898
											0.15278	-1.05283					2.31	-0.612		-3.36426	14.0278		-0.85256	-4.44579
											0.15278	-1.05283					2.31167	-0.612		-3.36395	14.0301		-0.85219	11.1451
											0.15278	-1.05283					2.31333	-0.612		-3.36365	14.0299		-0.85182	26.7573
											0.15278	-1.05283					2.315	-0.612		-3.36334	14.0297		-0.85145	39.6698
											0.15278	-1.0566					2.31667	-0.612		-3.36304	14.0306		-0.85108	47.6367
											0.15278	-1.0566					2.31833	-0.612		-3.36273	14.0317		-0.85071	49.2749
											0.15278	-1.0566					2.32	-0.611		-3.36243	14.0325		-0.85034	44.3014
											0.15278	-1.05283					2.32167	-0.612		-3.36212	14.0342		-0.84997	33.5796
											0.15278	-1.05283					2.32333	-0.611		-3.36181	14.0369		-0.8496	18.9675
											0.15278	-1.05283					2.325	-0.611		-3.36151	14.0399		-0.84923	2.99435
											0.15278	-1.05283					2.32667	-0.612		-3.3612	14.0426		-0.84886	-11.5778
											0.15278	-1.05283					2.32833	-0.611		-3.3609	14.0444		-0.84849	-22.2323
											0.15278	-1.04906					2.33	-0.611		-3.36059	14.0468		-0.84811	-27.1317
											0.15278	-1.04906					2.33167	-0.612		-3.36029	14.0497		-0.84774	-25.4344
											0.15278	-1.04906					2.33333	-0.611		-3.35998	14.0513		-0.84737	-17.4374
											0.15278	-1.04906					2.335	-0.611		-3.35968	14.0531		-0.84701	-4.52242
											0.15278	-1.04906					2.33667	-0.611		-3.35937	14.0542		-0.84663	11.0845
											0.15278	-1.04906					2.33833	-0.611		-3.35906	14.0552		-0.84626	26.6992
											0.15278	-1.04906					2.34	-0.611		-3.35876	14.0567		-0.84589	39.6438
											0.15278	-1.05283					2.34167	-0.611		-3.35845	14.057		-0.84552	47.7082
											0.15278	-1.05283					2.34333	-0.61		-3.35815	14.0562		-0.84515	49.5306
											0.15556	-1.05283					2.345	-0.611		-3.35784	14.054		-0.84478	44.8294
											0.15556	-1.04906					2.34667	-0.611		-3.35754	14.0519		-0.84441	34.4488
											0.15556	-1.04906					2.34833	-0.61		-3.35723	14.0512		-0.84404	20.2103
											0.15556	-1.04906					2.35	-0.61		-3.35693	14.0503		-0.84367	4.59478
											0.15556	-1.04906					2.35167	-0.61		-3.35662	14.049		-0.8433	-9.68746
											0.15556	-1.04906					2.35333	-0.611		-3.35631	14.0485		-0.84293	-20.1656
											0.15556	-1.04906					2.355	-0.61		-3.35601	14.0474		-0.84256	-25.0341
											0.15556	-1.04906					2.35667	-0.61		-3.3557	14.0452		-0.84219	-23.4628
											0.15556	-1.04906					2.35833	-0.61		-3.3554	14.0439		-0.84182	-15.738
											0.15556	-1.04906					2.36	-0.61		-3.35509	14.0441		-0.84145	-3.20967
											0.15556	-1.04906					2.36167	-0.61		-3.35479	14.0441		-0.84108	11.9444
											0.15556	-1.05283					2.36333	-0.61		-3.35448	14.0439		-0.84071	27.097
											0.15556	-1.05283					2.365	-0.61		-3.35418	14.0439		-0.84034	39.6266
											0.15556	-1.05283					2.36667	-0.61		-3.35387	14.0437		-0.83997	47.3701
											0.15556	-1.05283					2.36833	-0.61		-3.35356	14.0443		-0.8396	48.9957
											0.15556	-1.05283					2.37	-0.61		-3.35326	14.0451		-0.83923	44.2309
											0.15556	-1.04906					2.37167	-0.61		-3.35295	14.0466		-0.83886	33.9077
											0.15556	-1.04906					2.37333	-0.609		-3.35265	14.0488		-0.83849	19.8162
											0.15556	-1.04906					2.375	-0.609		-3.35234	14.0498		-0.83812	4.39357
											0.15556	-1.04906					2.37667	-0.609		-3.35204	14.0499		-0.83775	-9.69787
											0.15556	-1.04906					2.37833	-0.609		-3.35173	14.0495		-0.83738	-20.0305
											0.15556	-1.04528					2.38	-0.609		-3.35143	14.0495		-0.83701	-24.83
											0.15556	-1.04528					2.38167	-0.609		-3.35112	14.0493		-0.83664	-23.2797
											0.15556	-1.04528					2.38333	-0.609		-3.35081	14.0487		-0.83627	-15.6595
											0.15556	-1.04528					2.385	-0.609		-3.35051	14.0486		-0.8359	-3.29506
											0.15833	-1.04528					2.38667	-0.609		-3.3502	14.049		-0.83553	11.6733
											0.15833	-1.04528					2.38833	-0.609		-3.3499	14.0486		-0.83516	26.6616
											0.15833	-1.04151					2.39	-0.609		-3.34959	14.0476		-0.83479	39.0884
											0.15833	-1.04151					2.39167	-0.608		-3.34929	14.0457		-0.83442	46.82
											0.15833	-1.04528					2.39333	-0.609		-3.34898	14.0426		-0.83405	48.5369
											0.15833	-1.04528					2.395	-0.608		-3.34868	14.0395		-0.83368	43.9595
											0.15833	-1.04528					2.39667	-0.609		-3.34837	14.037		-0.83331	33.8928
											0.15833	-1.04528					2.39833	-0.608		-3.34806	14.0356		-0.83294	20.0854
											0.15833	-1.04528					2.4	-0.608		-3.34776	14.0352		-0.83257	4.92543
											0.15833	-1.04528					2.40167	-0.608		-3.34745	14.0367		-0.8322	-8.97268
											0.15833	-1.04528					2.40333	-0.608		-3.34715	14.0381		-0.83183	-19.219
											0.15833	-1.04528					2.405	-0.608		-3.34684	14.0385		-0.83146	-24.059
											0.15833	-1.04528					2.40667	-0.608		-3.34654	14.0384		-0.83108	-22.6743
											0.15833	-1.04528					2.40833	-0.608		-3.34623	14.0373		-0.83071	-15.3196
											0.15833	-1.04528					2.41	-0.608		-3.34593	14.0376		-0.83035	-3.27656
											0.15833	-1.04528					2.41167	-0.608		-3.34562	14.0392		-0.82998	11.3713
											0.15833	-1.04528					2.41333	-0.608		-3.34531	14.0405		-0.8296	26.0994
											0.15833	-1.04528					2.415	-0.608		-3.34501	14.0406		-0.82923	38.3786
											0.15833	-1.04528					2.41667	-0.608		-3.3447	14.0404		-0.82886	46.1105
											0.15833	-1.04151					2.41833	-0.608		-3.3444	14.0409		-0.82849	47.9868
											0.15833	-1.04528					2.42	-0.608		-3.34409	14.0413		-0.82812	43.7118
											0.15833	-1.04528					2.42167	-0.608		-3.34379	14.0418		-0.82775	34.0483
											0.15833	-1.04528					2.42333	-0.608		-3.34348	14.0421		-0.82738	20.6821
											0.15833	-1.04151					2.425	-0.607		-3.34318	14.0429		-0.82701	5.92682
											0.15833	-1.04151					2.42667	-0.608		-3.34287	14.0456		-0.82664	-7.67765
											0.16111	-1.04151					2.42833	-0.608		-3.34256	14.05		-0.82627	-17.8047
											0.16111	-1.04151					2.43	-0.607		-3.34226	14.0529		-0.8259	-22.7417
											0.16111	-1.04151					2.43167	-0.607		-3.34195	14.0542		-0.82553	-21.6829
											0.16111	-1.04151					2.43333	-0.608		-3.34165	14.055		-0.82516	-14.8647
											0.16111	-1.04151					2.435	-0.607		-3.34134	14.0547		-0.82479	-3.52037
											0.16111	-1.04151					2.43667	-0.607		-3.34104	14.0516		-0.82442	10.3378
											0.16111	-1.04528					2.43833	-0.607		-3.34073	14.0476		-0.82405	24.2701
											0.16111	-1.04528					2.44	-0.607		-3.34043	14.0445		-0.82368	35.8332
											0.16111	-1.04151					2.44167	-0.607		-3.34012	14.043		-0.82331	43.0044
											0.16111	-1.04528					2.44333	-0.607		-3.33981	14.0434		-0.82294	44.53
											0.16111	-1.04528					2.445	-0.607		-3.33951	14.0435		-0.82257	40.1407
											0.16111	-1.04528					2.44667	-0.607		-3.3392	14.0441		-0.8222	30.5959
											0.16111	-1.04151					2.44833	-0.607		-3.3389	14.0462		-0.82183	17.5488
											0.16111	-1.04151					2.45	-0.607		-3.33859	14.0493		-0.82146	3.25835
											0.16111	-1.04151					2.45167	-0.607		-3.33829	14.0516		-0.82109	-9.80392
											0.16111	-1.04151					2.45333	-0.607		-3.33798	14.0521		-0.82072	-19.3819
											0.16111	-1.04528					2.455	-0.606		-3.33768	14.0531		-0.82035	-23.8255
											0.16111	-1.04528					2.45667	-0.606		-3.33737	14.0541		-0.81998	-22.3747
											0.16111	-1.04528					2.45833	-0.606		-3.33706	14.0545		-0.81961	-15.2892
											0.16111	-1.04151					2.46	-0.606		-3.33676	14.0544		-0.81924	-3.80171
											0.16111	-1.04151					2.46167	-0.606		-3.33645	14.0534		-0.81887	10.0978
											0.16111	-1.04151					2.46333	-0.606		-3.33615	14.0512		-0.8185	24.0075
											0.16111	-1.03774					2.465	-0.606		-3.33584	14.0483		-0.81813	35.53
											0.16111	-1.03774					2.46667	-0.606		-3.33554	14.0472		-0.81776	42.6872
											0.16111	-1.03774					2.46833	-0.606		-3.33523	14.0466		-0.81739	44.2605
											0.16389	-1.03774					2.47	-0.606		-3.33492	14.0457		-0.81702	40.0007
											0.16389	-1.03774					2.47167	-0.606		-3.33462	14.0461		-0.81665	30.6684
											0.16389	-1.04151					2.47333	-0.605		-3.33431	14.0489		-0.81628	17.9002
											0.16389	-1.04151					2.475	-0.606		-3.33401	14.0522		-0.81591	3.92365
											0.16389	-1.04151					2.47667	-0.605		-3.3337	14.0542		-0.81554	-8.82915
											0.16389	-1.04151					2.47833	-0.606		-3.3334	14.0537		-0.81517	-18.143
											0.16389	-1.04151					2.48	-0.606		-3.33309	14.0516		-0.8148	-22.4025
											0.16389	-1.04151					2.48167	-0.605		-3.33279	14.0497		-0.81442	-20.8701
											0.16389	-1.03774					2.48333	-0.606		-3.33248	14.0477		-0.81405	-13.8132
											0.16389	-1.03774					2.485	-0.605		-3.33217	14.0445		-0.81368	-2.4553
											0.16389	-1.03774					2.48667	-0.606		-3.33187	14.0416		-0.81332	11.2358
											0.16389	-1.03774					2.48833	-0.605		-3.33156	14.0404		-0.81294	24.8898
											0.16389	-1.03774					2.49	-0.605		-3.33126	14.0393		-0.81257	36.1432
											0.16389	-1.03396					2.49167	-0.605		-3.33095	14.0383		-0.8122	43.0481
											0.16389	-1.03396					2.49333	-0.605		-3.33065	14.0386		-0.81183	44.4074
											0.16389	-1.03396					2.495	-0.605		-3.33034	14.0406		-0.81146	39.9804
											0.16389	-1.03396					2.49667	-0.605		-3.33004	14.043		-0.81109	30.5232
											0.16389	-1.03396					2.49833	-0.606		-3.32973	14.0441		-0.81072	17.6564
											0.16389	-1.03774					2.5	-0.605		-3.32942	14.0451		-0.81035	3.58489
											0.16389	-1.03774					2.50167	-0.605		-3.32912	14.0444		-0.80998	-9.28301
											0.16389	-1.03774					2.50333	-0.605		-3.32881	14.0426		-0.80961	-18.7506
											0.16389	-1.03774					2.505	-0.605		-3.32851	14.0403		-0.80924	-23.2104
											0.16389	-1.03774					2.50667	-0.605		-3.3282	14.0385		-0.80887	-21.9191
											0.16389	-1.03774					2.50833	-0.604		-3.3279	14.0358		-0.8085	-15.1228
											0.16389	-1.03396					2.51	-0.605		-3.32759	14.0322		-0.80813	-4.01196
											0.16667	-1.03396					2.51167	-0.605		-3.32729	14.0292		-0.80776	9.48678
											0.16667	-1.03774					2.51333	-0.605		-3.32698	14.0277		-0.80739	23.0447
											0.16667	-1.03774					2.515	-0.604		-3.32667	14.0271		-0.80702	34.3339
											0.16667	-1.03774					2.51667	-0.605		-3.32637	14.026		-0.80665	41.4282
											0.16667	-1.03774					2.51833	-0.605		-3.32606	14.0239		-0.80628	43.1335
											0.16667	-1.04151					2.52	-0.605		-3.32576	14.0239		-0.80591	39.1917
											0.16667	-1.04151					2.52167	-0.605		-3.32545	14.0275		-0.80554	30.3214
											0.16667	-1.04151					2.52333	-0.604		-3.32515	14.03		-0.80517	18.0905
											0.16667	-1.04528					2.525	-0.604		-3.32484	14.031		-0.8048	4.64233
											0.16667	-1.04528					2.52667	-0.604		-3.32454	14.0321		-0.80443	-7.67622
											0.16667	-1.04528					2.52833	-0.604		-3.32423	14.0328		-0.80406	-16.7216
											0.16667	-1.04528					2.53	-0.604		-3.32392	14.0327		-0.80369	-20.9232
											0.16667	-1.04151					2.53167	-0.604		-3.32362	14.0327		-0.80332	-19.5536
											0.16667	-1.04151					2.53333	-0.604		-3.32331	14.0337		-0.80295	-12.8521
											0.16667	-1.04151					2.535	-0.604		-3.32301	14.0347		-0.80258	-1.98164
											0.16667	-1.04151					2.53667	-0.604		-3.3227	14.0367		-0.80221	11.1747
											0.16667	-1.04151					2.53833	-0.604		-3.3224	14.0404		-0.80184	24.3402
											0.16667	-1.04151					2.54	-0.604		-3.32209	14.0445		-0.80147	35.2384
											0.16667	-1.04151					2.54167	-0.604		-3.32179	14.047		-0.8011	41.9858
											0.16667	-1.03774					2.54333	-0.604		-3.32148	14.0487		-0.80073	43.4162
											0.16667	-1.04151					2.545	-0.603		-3.32117	14.0511		-0.80036	39.2798
											0.16667	-1.04151					2.54667	-0.604		-3.32087	14.0536		-0.79999	30.2841
											0.16667	-1.04151					2.54833	-0.603		-3.32056	14.0557		-0.79962	17.9693
											0.16667	-1.04151					2.55	-0.604		-3.32026	14.0569		-0.79925	4.44084
											0.16667	-1.04151					2.55167	-0.603		-3.31995	14.0571		-0.79888	-7.99527
											0.16944	-1.04151					2.55333	-0.603		-3.31965	14.0577		-0.79851	-17.2302
											0.16944	-1.04151					2.555	-0.603		-3.31934	14.0582		-0.79814	-21.7148
											0.16944	-1.04151					2.55667	-0.603		-3.31904	14.057		-0.79776	-20.7246
											0.16944	-1.04151					2.55833	-0.603		-3.31873	14.0566		-0.79739	-14.4816
											0.16944	-1.04151					2.56	-0.603		-3.31842	14.0576		-0.79702	-4.11137
											0.16944	-1.04151					2.56167	-0.603		-3.31812	14.0579		-0.79666	8.55408
											0.16944	-1.04151					2.56333	-0.603		-3.31781	14.0582		-0.79629	21.2964
											0.16944	-1.04151					2.565	-0.603		-3.31751	14.0581		-0.79591	31.8958
											0.16944	-1.04151					2.56667	-0.603		-3.3172	14.0565		-0.79554	38.515
											0.16944	-1.03774					2.56833	-0.603		-3.3169	14.0554		-0.79517	40.0167
											0.16944	-1.03774					2.57	-0.602		-3.31659	14.0546		-0.7948	36.1577
											0.16944	-1.03774					2.57167	-0.603		-3.31629	14.0533		-0.79443	27.6288
											0.16944	-1.03774					2.57333	-0.603		-3.31598	14.0507		-0.79406	15.9328
											0.16944	-1.03396					2.575	-0.603		-3.31567	14.0477		-0.79369	3.12202
											0.16944	-1.03774					2.57667	-0.603		-3.31537	14.0447		-0.79332	-8.55823
											0.16944	-1.03774					2.57833	-0.602		-3.31506	14.0416		-0.79295	-17.0592
											0.16944	-1.03774					2.58	-0.603		-3.31476	14.0375		-0.79258	-20.8831
											0.16944	-1.04151					2.58167	-0.602		-3.31445	14.0341		-0.79221	-19.3418
											0.16944	-1.04151					2.58333	-0.602		-3.31415	14.0313		-0.79184	-12.6745
											0.16944	-1.03774					2.585	-0.602		-3.31384	14.0302		-0.79147	-2.00592
											0.16944	-1.04151					2.58667	-0.602		-3.31354	14.0301		-0.7911	10.8496
											0.16944	-1.03774					2.58833	-0.602		-3.31323	14.0301		-0.79073	23.7014
											0.16944	-1.03774					2.59	-0.602		-3.31292	14.0302		-0.79036	34.3618
											0.16944	-1.04151					2.59167	-0.602		-3.31262	14.0311		-0.78999	41.0224
											0.16944	-1.04151					2.59333	-0.602		-3.31231	14.0322		-0.78962	42.565
											0.17222	-1.04151					2.595	-0.602		-3.31201	14.0337		-0.78925	38.7529
											0.17222	-1.04151					2.59667	-0.601		-3.3117	14.0354		-0.78888	30.2692
											0.17222	-1.03774					2.59833	-0.601		-3.3114	14.0356		-0.78851	18.5967
											0.17222	-1.03774					2.6	-0.602		-3.31109	14.0344		-0.78814	5.76003
											0.17222	-1.03774					2.60167	-0.602		-3.31079	14.0335		-0.78777	-6.02447
											0.17222	-1.03396					2.60333	-0.601		-3.31048	14.0327		-0.7874	-14.7318
											0.17222	-1.03396					2.605	-0.602		-3.31017	14.0323		-0.78703	-18.8761
											0.17222	-1.03396					2.60667	-0.601		-3.30987	14.0327		-0.78666	-17.7651
											0.17222	-1.03019					2.60833	-0.6		-3.30956	14.0336		-0.78629	-11.6164
											0.17222	-1.03019					2.61	-0.604		-3.30926	14.0346		-0.78592	-1.51688
											0.17222	-1.03019					2.61167	-0.601		-3.30895	14.0357		-0.78555	10.7688
											0.17222	-1.03396					2.61333	-0.6		-3.30865	14.0369		-0.78518	23.1052
											0.17222	-1.03396					2.615	-0.6		-3.30834	14.0384		-0.78481	33.3567
											0.17222	-1.03396					2.61667	-0.602		-3.30804	14.0394		-0.78444	39.7568
											0.17222	-1.03396					2.61833	-0.601		-3.30773	14.0405		-0.78407	41.2123
											0.17222	-1.03396					2.62	-0.602		-3.30742	14.0418		-0.7837	37.4905
											0.17222	-1.03396					2.62167	-0.6		-3.30712	14.0444		-0.78333	29.2567
											0.17222	-1.03396					2.62333	-0.601		-3.30681	14.0482		-0.78296	17.9561
											0.17222	-1.03396					2.625	-0.6		-3.30651	14.051		-0.78259	5.56191
											0.17222	-1.03396					2.62667	-0.602		-3.3062	14.0514		-0.78222	-5.76876
											0.17222	-1.03396					2.62833	-0.601		-3.3059	14.0514		-0.78185	-14.0682
											0.17222	-1.03396					2.63	-0.601		-3.30559	14.0512		-0.78148	-17.8992
											0.17222	-1.03396					2.63167	-0.6		-3.30529	14.0509		-0.78111	-16.6024
											0.17222	-1.03774					2.63333	-0.6		-3.30498	14.051		-0.78073	-10.4097
											0.17222	-1.03774					2.635	-0.602		-3.30467	14.0527		-0.78036	-0.4017
											0.17222	-1.03774					2.63667	-0.601		-3.30437	14.0552		-0.77999	11.6803
											0.175	-1.03774					2.63833	-0.601		-3.30406	14.0555		-0.77963	23.7372
											0.175	-1.03774					2.64	-0.6		-3.30376	14.0562		-0.77925	33.6761
											0.175	-1.03774					2.64167	-0.601		-3.30345	14.057		-0.77888	39.7721
											0.175	-1.03396					2.64333	-0.601		-3.30315	14.0577		-0.77851	40.967
											0.175	-1.03396					2.645	-0.601		-3.30284	14.0599		-0.77814	37.0508
											0.175	-1.03396					2.64667	-0.601		-3.30254	14.0633		-0.77777	28.6974
											0.175	-1.03396					2.64833	-0.6		-3.30223	14.0666		-0.7774	17.347
											0.175	-1.03396					2.65	-0.602		-3.30192	14.0693		-0.77703	4.95573
											0.175	-1.03774					2.65167	-0.6		-3.30162	14.0711		-0.77666	-6.3426
											0.175	-1.03774					2.65333	-0.601		-3.30131	14.0726		-0.77629	-14.6055
											0.175	-1.03774					2.655	-0.601		-3.30101	14.0736		-0.77592	-18.4169
											0.175	-1.03774					2.65667	-0.6		-3.3007	14.0732		-0.77555	-17.1315
											0.175	-1.03774					2.65833	-0.601		-3.3004	14.0727		-0.77518	-10.9839
											0.175	-1.03774					2.66	-0.6		-3.30009	14.0733		-0.77481	-1.04791
											0.175	-1.03774					2.66167	-0.601		-3.29978	14.0741		-0.77444	10.951
											0.175	-1.04151					2.66333	-0.6		-3.29948	14.0736		-0.77407	22.9344
											0.175	-1.04151					2.665	-0.601		-3.29917	14.0729		-0.7737	32.8302
											0.175	-1.04151					2.66667	-0.6		-3.29887	14.0729		-0.77333	38.9308
											0.175	-1.03774					2.66833	-0.6		-3.29856	14.0742		-0.77296	40.187
											0.175	-1.03774					2.67	-0.6		-3.29826	14.0758		-0.77259	36.3885
											0.175	-1.03774					2.67167	-0.6		-3.29795	14.078		-0.77222	28.1989
											0.175	-1.03774					2.67333	-0.601		-3.29765	14.0809		-0.77185	17.0404
											0.175	-1.03774					2.675	-0.6		-3.29734	14.0825		-0.77148	4.84685
											0.175	-1.03774					2.67667	-0.601		-3.29703	14.0839		-0.77111	-6.26951
											0.175	-1.03774					2.67833	-0.6		-3.29673	14.0853		-0.77074	-14.383
											0.17778	-1.03774					2.68	-0.6		-3.29642	14.0854		-0.77037	-18.0859
											0.17778	-1.03774					2.68167	-0.601		-3.29612	14.0846		-0.77	-16.7299
											0.17778	-1.03774					2.68333	-0.601		-3.29581	14.0831		-0.76963	-10.537
											0.17778	-1.03774					2.685	-0.601		-3.29551	14.0828		-0.76926	-0.55927
											0.17778	-1.03774					2.68667	-0.6		-3.2952	14.0846		-0.76889	11.503
											0.17778	-1.03774					2.68833	-0.601		-3.2949	14.0865		-0.76852	23.5955
											0.17778	-1.03774					2.69	-0.6		-3.29459	14.0874		-0.76815	33.6636
											0.17778	-1.03774					2.69167	-0.6		-3.29428	14.0874		-0.76778	40.0055
											0.17778	-1.03774					2.69333	-0.6		-3.29398	14.0863		-0.76741	41.5633
											0.17778	-1.03774					2.695	-0.601		-3.29367	14.0847		-0.76704	38.1034
											0.17778	-1.03396					2.69667	-0.6		-3.29337	14.0839		-0.76667	30.2531
											0.17778	-1.03774					2.69833	-0.6		-3.29306	14.0849		-0.7663	19.3904
											0.17778	-1.03396					2.7	-0.6		-3.29276	14.0857		-0.76593	7.40373
											0.17778	-1.03396					2.70167	-0.599		-3.29245	14.0845		-0.76556	-3.6351
											0.17778	-1.03396					2.70333	-0.6		-3.29215	14.0823		-0.76519	-11.8278
											0.17778	-1.03396					2.705	-0.6		-3.29184	14.0794		-0.76482	-15.7764
											0.17778	-1.03396					2.70667	-0.6		-3.29153	14.076		-0.76445	-14.8216
											0.17778	-1.03396					2.70833	-0.599		-3.29123	14.0733		-0.76407	-9.15416
											0.17778	-1.03774					2.71	-0.6		-3.29092	14.0709		-0.7637	0.22181
											0.17778	-1.03774					2.71167	-0.599		-3.29062	14.0687		-0.76333	11.6651
											0.17778	-1.03774					2.71333	-0.599		-3.29031	14.0671		-0.76297	23.1831
											0.17778	-1.03774					2.715	-0.599		-3.29001	14.066		-0.76259	32.7772
											0.17778	-1.04151					2.71667	-0.599		-3.2897	14.0657		-0.76222	38.7877
											0.17778	-1.04151					2.71833	-0.6		-3.2894	14.0664		-0.76185	40.18
											0.17778	-1.04151					2.72	-0.599		-3.28909	14.0663		-0.76148	36.7206
											0.18056	-1.04151					2.72167	-0.6		-3.28878	14.0653		-0.76111	29.0154
											0.18056	-1.04151					2.72333	-0.599		-3.28848	14.0645		-0.76074	18.4021
											0.18056	-1.04151					2.725	-0.6		-3.28817	14.0636		-0.76037	6.71684
											0.18056	-1.03774					2.72667	-0.599		-3.28787	14.0625		-0.76	-4.0246
											0.18056	-1.04151					2.72833	-0.599		-3.28756	14.0613		-0.75963	-11.9756
											0.18056	-1.04151					2.73	-0.599		-3.28726	14.0603		-0.75926	-15.7776
											0.18056	-1.04151					2.73167	-0.6		-3.28695	14.0589		-0.75889	-14.7931
											0.18056	-1.04151					2.73333	-0.599		-3.28665	14.0571		-0.75852	-9.21414
											0.18056	-1.04528					2.735	-0.599		-3.28634	14.0565		-0.75815	-0.02671
											0.18056	-1.04528					2.73667	-0.6		-3.28603	14.057		-0.75778	11.162
											0.18056	-1.04528					2.73833	-0.599		-3.28573	14.0577		-0.75741	22.403
											0.18056	-1.04528					2.74	-0.599		-3.28542	14.0596		-0.75704	31.743
											0.18056	-1.04528					2.74167	-0.599		-3.28512	14.0617		-0.75667	37.5627
											0.18056	-1.04528					2.74333	-0.599		-3.28481	14.063		-0.7563	38.8553
											0.18056	-1.04528					2.745	-0.599		-3.28451	14.0647		-0.75593	35.3992
											0.18056	-1.04151					2.74667	-0.599		-3.2842	14.0652		-0.75556	27.7945
											0.18056	-1.04528					2.74833	-0.599		-3.2839	14.0644		-0.75519	17.357
											0.18056	-1.04151					2.75	-0.599		-3.28359	14.0637		-0.75482	5.88968
											0.18056	-1.04151					2.75167	-0.598		-3.28328	14.0633		-0.75445	-4.63024
											0.18056	-1.04151					2.75333	-0.599		-3.28298	14.063		-0.75408	-12.3931
											0.18056	-1.04151					2.755	-0.598		-3.28267	14.0641		-0.75371	-16.069
											0.18056	-1.04151					2.75667	-0.598		-3.28237	14.0659		-0.75334	-15.0362
											0.18056	-1.04528					2.75833	-0.598		-3.28206	14.0675		-0.75297	-9.48629
											0.18056	-1.04528					2.76	-0.598		-3.28176	14.0702		-0.7526	-0.38949
											0.18056	-1.04528					2.76167	-0.598		-3.28145	14.0734		-0.75223	10.6754
											0.18333	-1.04528					2.76333	-0.598		-3.28115	14.0754		-0.75186	21.7951
											0.18333	-1.04528					2.765	-0.598		-3.28084	14.0761		-0.75149	31.0534
											0.18333	-1.04906					2.76667	-0.598		-3.28053	14.0779		-0.75112	36.8618
											0.18333	-1.04906					2.76833	-0.599		-3.28023	14.0799		-0.75075	38.2336
											0.18333	-1.04528					2.77	-0.598		-3.27992	14.0806		-0.75038	34.9518
											0.18333	-1.04906					2.77167	-0.598		-3.27962	14.0813		-0.75001	27.605
											0.18333	-1.04906					2.77333	-0.599		-3.27931	14.0832		-0.74964	17.4831
											0.18333	-1.04906					2.775	-0.598		-3.27901	14.0841		-0.74927	6.3522
											0.18333	-1.05283					2.77667	-0.598		-3.2787	14.0861		-0.7489	-3.85223
											0.18333	-1.05283					2.77833	-0.598		-3.2784	14.0888		-0.74853	-11.3608
											0.18333	-1.05283					2.78	-0.598		-3.27809	14.091		-0.74816	-14.8759
											0.18333	-1.04906					2.78167	-0.598		-3.27778	14.0932		-0.74779	-13.7953
											0.18333	-1.04906					2.78333	-0.598		-3.27748	14.0961		-0.74742	-8.31517
											0.18333	-1.04906					2.785	-0.598		-3.27717	14.0983		-0.74704	0.60545
											0.18333	-1.05283					2.78667	-0.598		-3.27687	14.0991		-0.74667	11.4121
											0.18333	-1.05283					2.78833	-0.598		-3.27656	14.1011		-0.74631	22.2248
											0.18333	-1.05283					2.79	-0.598		-3.27626	14.102		-0.74594	31.1636
											0.18333	-1.05283					2.79167	-0.597		-3.27595	14.1005		-0.74556	36.6742
											0.18333	-1.05283					2.79333	-0.598		-3.27565	14.0964		-0.74519	37.7957
											0.18333	-1.05283					2.795	-0.598		-3.27534	14.0913		-0.74482	34.3263
											0.18333	-1.05283					2.79667	-0.598		-3.27503	14.0871		-0.74445	26.8572
											0.18333	-1.05283					2.79833	-0.597		-3.27473	14.0852		-0.74408	16.6697
											0.18333	-1.05283					2.8	-0.598		-3.27442	14.0858		-0.74371	5.51248
											0.18333	-1.05283					2.80167	-0.598		-3.27412	14.0865		-0.74334	-4.69964
											0.18333	-1.05283					2.80333	-0.597		-3.27381	14.0857		-0.74297	-12.2169
											0.18611	-1.04906					2.805	-0.598		-3.27351	14.0853		-0.7426	-15.7555
											0.18611	-1.05283					2.80667	-0.597		-3.2732	14.0844		-0.74223	-14.7179
											0.18611	-1.04906					2.80833	-0.598		-3.2729	14.0807		-0.74186	-9.29463
											0.18611	-1.04906					2.81	-0.597		-3.27259	14.0768		-0.74149	-0.42904
											0.18611	-1.04906					2.81167	-0.597		-3.27228	14.0734		-0.74112	10.3465
											0.18611	-1.04906					2.81333	-0.598		-3.27198	14.0708		-0.74075	21.1764
											0.18611	-1.04906					2.815	-0.597		-3.27167	14.0682		-0.74038	30.202
											0.18611	-1.04906					2.81667	-0.598		-3.27137	14.0668		-0.74001	35.8822
											0.18611	-1.05283					2.81833	-0.597		-3.27106	14.0676		-0.73964	37.2575
											0.18611	-1.04906					2.82	-0.597		-3.27076	14.0704		-0.73927	34.1137
											0.18611	-1.04906					2.82167	-0.598		-3.27045	14.0729		-0.7389	27.0162
											0.18611	-1.04906					2.82333	-0.598		-3.27015	14.0733		-0.73853	17.2095
											0.18611	-1.05283					2.825	-0.597		-3.26984	14.0731		-0.73816	6.40049
											0.18611	-1.05283					2.82667	-0.598		-3.26953	14.0738		-0.73779	-3.53787
											0.18611	-1.05283					2.82833	-0.598		-3.26923	14.0762		-0.73742	-10.8909
											0.18611	-1.05283					2.83	-0.596		-3.26892	14.0789		-0.73705	-14.3973
											0.18611	-1.05283					2.83167	-0.6		-3.26862	14.0805		-0.73668	-13.4666
											0.18611	-1.05283					2.83333	-0.596		-3.26831	14.0802		-0.73631	-8.27781
											0.18611	-1.0566					2.835	-0.6		-3.26801	14.078		-0.73594	0.25307
											0.18611	-1.0566					2.83667	-0.594		-3.2677	14.0746		-0.73557	10.6341
											0.18611	-1.0566					2.83833	-0.602		-3.26739	14.0723		-0.7352	21.0571
											0.18611	-1.0566					2.84	-0.594		-3.26709	14.0695		-0.73483	29.7115
											0.18611	-1.0566					2.84167	-0.602		-3.26678	14.0669		-0.73446	35.0979
											0.18611	-1.0566					2.84333	-0.601		-3.26648	14.0662		-0.73409	36.287
											0.18611	-1.06038					2.845	-0.597		-3.26617	14.0664		-0.73372	33.0791
											0.18889	-1.06038					2.84667	-0.595		-3.26587	14.0655		-0.73335	26.0372
											0.18889	-1.0566					2.84833	-0.597		-3.26556	14.0638		-0.73298	16.3881
											0.18889	-1.0566					2.85	-0.598		-3.26526	14.062		-0.73261	5.80957
											0.18889	-1.0566					2.85167	-0.599		-3.26495	14.0593		-0.73224	-3.86142
											0.18889	-1.0566					2.85333	-0.596		-3.26464	14.0549		-0.73187	-10.9463
											0.18889	-1.05283					2.855	-0.596		-3.26434	14.0508		-0.7315	-14.2144
											0.18889	-1.05283					2.85667	-0.597		-3.26403	14.0486		-0.73113	-13.0956
											0.18889	-1.05283					2.85833	-0.597		-3.26373	14.0478		-0.73076	-7.77683
											0.18889	-1.05283					2.86	-0.597		-3.26342	14.0468		-0.73038	0.83088
											0.18889	-1.05283					2.86167	-0.597		-3.26312	14.0463		-0.73001	11.2514
											0.18889	-1.05283					2.86333	-0.597		-3.26281	14.0468		-0.72964	21.6994
											0.18889	-1.05283					2.865	-0.596		-3.26251	14.0477		-0.72928	30.3893
											0.18889	-1.04906					2.86667	-0.597		-3.2622	14.049		-0.7289	35.8433
											0.18889	-1.04906					2.86833	-0.597		-3.26189	14.0514		-0.72853	37.1457
											0.18889	-1.05283					2.87	-0.596		-3.26159	14.0533		-0.72816	34.0999
											0.18889	-1.05283					2.87167	-0.595		-3.26128	14.0546		-0.72779	27.2604
											0.18889	-1.05283					2.87333	-0.598		-3.26098	14.0567		-0.72742	17.8351
											0.18889	-1.05283					2.875	-0.596		-3.26067	14.0598		-0.72705	7.47505
											0.18889	-1.05283					2.87667	-0.597		-3.26037	14.0643		-0.72668	-2.01203
											0.18889	-1.05283					2.87833	-0.596		-3.26006	14.0691		-0.72631	-8.9745
											0.18889	-1.05283					2.88	-0.597		-3.25976	14.0724		-0.72594	-12.2022
											0.18889	-1.04906					2.88167	-0.596		-3.25945	14.074		-0.72557	-11.1348
											0.18889	-1.04906					2.88333	-0.595		-3.25914	14.0747		-0.7252	-5.95782
											0.18889	-1.04906					2.885	-0.596		-3.25884	14.0759		-0.72483	2.43111
											0.18889	-1.04906					2.88667	-0.596		-3.25853	14.079		-0.72446	12.578
											0.19167	-1.04906					2.88833	-0.597		-3.25823	14.0814		-0.72409	22.7248
											0.19167	-1.04906					2.89	-0.595		-3.25792	14.0813		-0.72372	31.113
											0.19167	-1.04906					2.89167	-0.596		-3.25762	14.0795		-0.72335	36.2874
											0.19167	-1.04906					2.89333	-0.596		-3.25731	14.0759		-0.72298	37.3464
											0.19167	-1.05283					2.895	-0.596		-3.25701	14.0722		-0.72261	34.0968
											0.19167	-1.05283					2.89667	-0.595		-3.2567	14.069		-0.72224	27.0853
											0.19167	-1.05283					2.89833	-0.595		-3.25639	14.066		-0.72187	17.5033
											0.19167	-1.05283					2.9	-0.596		-3.25609	14.0634		-0.7215	6.97959
											0.19167	-1.05283					2.90167	-0.595		-3.25578	14.0617		-0.72113	-2.70057
											0.19167	-1.04906					2.90333	-0.596		-3.25548	14.0593		-0.72076	-9.90371
											0.19167	-1.04906					2.905	-0.595		-3.25517	14.0577		-0.72039	-13.4286
											0.19167	-1.04906					2.90667	-0.596		-3.25487	14.0575		-0.72002	-12.7122
											0.19167	-1.04906					2.90833	-0.595		-3.25456	14.0573		-0.71965	-7.92332
											0.19167	-1.04906					2.91	-0.596		-3.25426	14.0568		-0.71928	0.06833
											0.19167	-1.04906					2.91167	-0.596		-3.25395	14.0549		-0.71891	9.84563
											0.19167	-1.04528					2.91333	-0.595		-3.25364	14.052		-0.71854	19.6909
											0.19167	-1.04906					2.915	-0.596		-3.25334	14.0488		-0.71817	27.8836
											0.19167	-1.04528					2.91667	-0.595		-3.25303	14.0481		-0.7178	32.9991
											0.19167	-1.04906					2.91833	-0.596		-3.25273	14.0509		-0.71743	34.1533
											0.19167	-1.04906					2.92	-0.595		-3.25242	14.0545		-0.71706	31.1549
											0.19167	-1.04906					2.92167	-0.595		-3.25212	14.057		-0.71669	24.5364
											0.19167	-1.04906					2.92333	-0.595		-3.25181	14.0591		-0.71632	15.4599
											0.19167	-1.04906					2.925	-0.595		-3.25151	14.0609		-0.71595	5.51474
											0.19167	-1.04906					2.92667	-0.596		-3.2512	14.0611		-0.71558	-3.5596
											0.19167	-1.04906					2.92833	-0.596		-3.25089	14.0618		-0.71521	-10.1748
											0.19444	-1.04906					2.93	-0.595		-3.25059	14.0611		-0.71484	-13.1694
											0.19444	-1.04906					2.93167	-0.595		-3.25028	14.0588		-0.71447	-12.0091
											0.19444	-1.04906					2.93333	-0.596		-3.24998	14.0564		-0.7141	-6.87918
											0.19444	-1.04906					2.935	-0.596		-3.24967	14.0549		-0.71373	1.34819
											0.19444	-1.04906					2.93667	-0.596		-3.24937	14.0541		-0.71335	11.2652
											0.19444	-1.05283					2.93833	-0.594		-3.24906	14.0547		-0.71298	21.1724
											0.19444	-1.04906					2.94	-0.596		-3.24876	14.0555		-0.71262	29.3722
											0.19444	-1.04906					2.94167	-0.595		-3.24845	14.0552		-0.71225	34.4622
											0.19444	-1.04906					2.94333	-0.596		-3.24814	14.0539		-0.71187	35.5771
											0.19444	-1.04906					2.945	-0.595		-3.24784	14.0521		-0.7115	32.5367
											0.19444	-1.04906					2.94667	-0.596		-3.24753	14.0504		-0.71113	25.8769
											0.19444	-1.04906					2.94833	-0.595		-3.24723	14.0503		-0.71076	16.7556
											0.19444	-1.04528					2.95	-0.595		-3.24692	14.0531		-0.71039	6.75257
											0.19444	-1.04528					2.95167	-0.595		-3.24662	14.0559		-0.71002	-2.40427
											0.19444	-1.04528					2.95333	-0.595		-3.24631	14.0554		-0.70965	-9.13649
											0.19444	-1.04528					2.955	-0.596		-3.24601	14.0521		-0.70928	-12.2873
											0.19444	-1.04528					2.95667	-0.595		-3.2457	14.0474		-0.70891	-11.3202
											0.19444	-1.04528					2.95833	-0.595		-3.24539	14.0423		-0.70854	-6.41
											0.19444	-1.04151					2.96	-0.596		-3.24509	14.0383		-0.70817	1.5885
											0.19444	-1.04151					2.96167	-0.595		-3.24478	14.0366		-0.7078	11.2896
											0.19444	-1.04151					2.96333	-0.596		-3.24448	14.0372		-0.70743	21.0166
											0.19444	-1.04151					2.965	-0.595		-3.24417	14.0395		-0.70706	29.0918
											0.19444	-1.03774					2.96667	-0.596		-3.24387	14.0437		-0.70669	34.1254
											0.19444	-1.03774					2.96833	-0.596		-3.24356	14.0493		-0.70632	35.255
											0.19444	-1.03774					2.97	-0.595		-3.24326	14.0546		-0.70595	32.2931
											0.19722	-1.03774					2.97167	-0.596		-3.24295	14.0593		-0.70558	25.7577
											0.19722	-1.03774					2.97333	-0.595		-3.24264	14.0628		-0.70521	16.7818
											0.19722	-1.03774					2.975	-0.596		-3.24234	14.0636		-0.70484	6.91614
											0.19722	-1.03774					2.97667	-0.595		-3.24203	14.0628		-0.70447	-2.13807
											0.19722	-1.03774					2.97833	-0.596		-3.24173	14.0625		-0.7041	-8.82341
											0.19722	-1.03774					2.98	-0.596		-3.24142	14.0631		-0.70373	-11.9938
											0.19722	-1.03774					2.98167	-0.596		-3.24112	14.0643		-0.70336	-11.111
											0.19722	-1.03774					2.98333	-0.595		-3.24081	14.0655		-0.70299	-6.33534
											0.19722	-1.03774					2.985	-0.596		-3.24051	14.0657		-0.70262	1.50368
											0.19722	-1.03396					2.98667	-0.595		-3.2402	14.0657		-0.70225	11.0527
											0.19722	-1.03396					2.98833	-0.595		-3.23989	14.066		-0.70188	20.6693
											0.19722	-1.03396					2.99	-0.596		-3.23959	14.0678		-0.70151	28.7059
											0.19722	-1.03774					2.99167	-0.595		-3.23928	14.0704		-0.70114	33.7942
											0.19722	-1.03774					2.99333	-0.597		-3.23898	14.0726		-0.70077	35.0797
											0.19722	-1.03774					2.995	-0.593		-3.23867	14.0739		-0.7004	32.3676
											0.19722	-1.03774					2.99667	-0.597		-3.23837	14.0746		-0.70003	26.1539
											0.19722	-1.03396					2.99833	-0.594		-3.23806	14.0737		-0.69966	17.5371
											0.19722	-1.03396					3	-0.597		-3.23776	14.0733		-0.69929	8.02624
											0.19722	-1.03019					3.00167	-0.595		-3.23745	14.0727		-0.69892	-0.72121
											0.19722	-1.03019					3.00333	-0.596		-3.23714	14.07		-0.69855	-7.18673
											0.19722	-1.03019					3.005	-0.597		-3.23684	14.0658		-0.69818	-10.2532
											0.19722	-1.03019					3.00667	-0.594		-3.23653	14.0604		-0.69781	-9.39659
											0.19722	-1.03019					3.00833	-0.597		-3.23623	14.0555		-0.69744	-4.77534
											0.19722	-1.03019					3.01	-0.595		-3.23592	14.0534		-0.69707	2.79912
											0.19722	-1.03019					3.01167	-0.597		-3.23562	14.0535		-0.69669	12.0046
											0.2	-1.03019					3.01333	-0.595		-3.23531	14.0538		-0.69632	21.2382
											0.2	-1.03019					3.015	-0.596		-3.23501	14.0523		-0.69595	28.8947
											0.2	-1.03019					3.01667	-0.595		-3.2347	14.0507		-0.69559	33.6446
											0.2	-1.03396					3.01833	-0.596		-3.23439	14.0496		-0.69521	34.6637
											0.2	-1.03396					3.02	-0.596		-3.23409	14.049		-0.69484	31.7748
											0.2	-1.03019					3.02167	-0.595		-3.23378	14.0472		-0.69447	25.4769
											0.2	-1.03019					3.02333	-0.596		-3.23348	14.0443		-0.6941	16.858
											0.2	-1.03396					3.025	-0.595		-3.23317	14.0425		-0.69373	7.40523
											0.2	-1.03396					3.02667	-0.597		-3.23287	14.0423		-0.69336	-1.25323
											0.2	-1.03396					3.02833	-0.596		-3.23256	14.0444		-0.69299	-7.63045
											0.2	-1.03396					3.03	-0.596		-3.23225	14.0479		-0.69262	-10.6377
											0.2	-1.03396					3.03167	-0.596		-3.23195	14.0511		-0.69225	-9.77276
											0.2	-1.03396					3.03333	-0.595		-3.23164	14.055		-0.69188	-5.20564
											0.2	-1.03396					3.035	-0.597		-3.23134	14.0581		-0.69151	2.25125
											0.2	-1.03396					3.03667	-0.595		-3.23103	14.0601		-0.69114	11.285
											0.2	-1.03396					3.03833	-0.597		-3.23073	14.0627		-0.69077	20.3097
											0.2	-1.03396					3.04	-0.595		-3.23042	14.0647		-0.6904	27.7418
											0.2	-1.03396					3.04167	-0.596		-3.23012	14.0654		-0.69003	32.2737
											0.2	-1.03396					3.04333	-0.596		-3.22981	14.0654		-0.68966	33.1005
											0.2	-1.03396					3.045	-0.596		-3.2295	14.0657		-0.68929	30.0589
											0.2	-1.03396					3.04667	-0.596		-3.2292	14.0675		-0.68892	23.6559
											0.2	-1.03396					3.04833	-0.596		-3.22889	14.069		-0.68855	14.9809
											0.2	-1.03019					3.05	-0.596		-3.22859	14.0708		-0.68818	5.5177
											0.2	-1.03019					3.05167	-0.595		-3.22828	14.0724		-0.68781	-3.11061
											0.2	-1.03019					3.05333	-0.596		-3.22798	14.0726		-0.68744	-9.42176
											0.20278	-1.03019					3.055	-0.595		-3.22767	14.0715		-0.68707	-12.329
											0.20278	-1.03019					3.05667	-0.595		-3.22737	14.0717		-0.6867	-11.3274
											0.20278	-1.03019					3.05833	-0.596		-3.22706	14.0738		-0.68633	-6.58052
											0.20278	-1.03019					3.06	-0.595		-3.22675	14.0728		-0.68596	1.10974
											0.20278	-1.03019					3.06167	-0.596		-3.22645	14.0693		-0.68559	10.4413
											0.20278	-1.03019					3.06333	-0.595		-3.22614	14.0657		-0.68522	19.8371
											0.20278	-1.03019					3.065	-0.596		-3.22584	14.0644		-0.68485	27.7158
											0.20278	-1.03019					3.06667	-0.596		-3.22553	14.0663		-0.68448	32.7642
											0.20278	-1.03019					3.06833	-0.595		-3.22523	14.0677		-0.68411	34.1607
											0.20278	-1.03019					3.07	-0.596		-3.22492	14.0669		-0.68374	31.7153
											0.20278	-1.02642					3.07167	-0.595		-3.22462	14.0659		-0.68337	25.8988
											0.20278	-1.02642					3.07333	-0.596		-3.22431	14.0647		-0.683	17.7592
											0.20278	-1.02642					3.075	-0.596		-3.224	14.063		-0.68263	8.73855
											0.20278	-1.03019					3.07667	-0.596		-3.2237	14.063		-0.68226	0.42226
											0.20278	-1.03019					3.07833	-0.595		-3.22339	14.0643		-0.68189	-5.73506
											0.20278	-1.03396					3.08	-0.596		-3.22309	14.065		-0.68152	-8.66065
											0.20278	-1.03396					3.08167	-0.597		-3.22278	14.0634		-0.68115	-7.84731
											0.20278	-1.03396					3.08333	-0.596		-3.22248	14.0613		-0.68078	-3.43929
											0.20278	-1.03019					3.085	-0.596		-3.22217	14.0611		-0.68041	3.79487
											0.20278	-1.03019					3.08667	-0.595		-3.22187	14.0623		-0.68003	12.5974
											0.20278	-1.03019					3.08833	-0.597		-3.22156	14.0635		-0.67966	21.4404
											0.20278	-1.02642					3.09	-0.596		-3.22125	14.0654		-0.67929	28.7913
											0.20278	-1.02642					3.09167	-0.596		-3.22095	14.0664		-0.67893	33.3782
											0.20278	-1.02642					3.09333	-0.595		-3.22064	14.066		-0.67856	34.4098
											0.20278	-1.02642					3.095	-0.595		-3.22034	14.0666		-0.67818	31.7114
											0.20278	-1.02642					3.09667	-0.596		-3.22003	14.067		-0.67781	25.7538
											0.20556	-1.02642					3.09833	-0.596		-3.21973	14.0667		-0.67744	17.5713
											0.20556	-1.02642					3.1	-0.596		-3.21942	14.0661		-0.67707	8.58166
											0.20556	-1.02642					3.10167	-0.595		-3.21912	14.0641		-0.6767	0.3403
											0.20556	-1.02642					3.10333	-0.597		-3.21881	14.0621		-0.67633	-5.72876
											0.20556	-1.02642					3.105	-0.596		-3.2185	14.0617		-0.67596	-8.57851
											0.20556	-1.02642					3.10667	-0.596		-3.2182	14.0607		-0.67559	-7.7194
											0.20556	-1.03019					3.10833	-0.595		-3.21789	14.0578		-0.67522	-3.30294
											0.20556	-1.03019					3.11	-0.596		-3.21759	14.0566		-0.67485	3.90563
											0.20556	-1.03019					3.11167	-0.595		-3.21728	14.0574		-0.67448	12.6602
											0.20556	-1.03019					3.11333	-0.596		-3.21698	14.0576		-0.67411	21.45
											0.20556	-1.03019					3.115	-0.596		-3.21667	14.0587		-0.67374	28.7603
											0.20556	-1.03019					3.11667	-0.597		-3.21637	14.0609		-0.67337	33.3338
											0.20556	-1.03019					3.11833	-0.595		-3.21606	14.0633		-0.673	34.3864
											0.20556	-1.03019					3.12	-0.596		-3.21575	14.0642		-0.67263	31.7417
											0.20556	-1.03019					3.12167	-0.596		-3.21545	14.064		-0.67226	25.8591
											0.20556	-1.03019					3.12333	-0.596		-3.21514	14.0641		-0.67189	17.7533
											0.20556	-1.03019					3.125	-0.596		-3.21484	14.0641		-0.67152	8.8175
											0.20556	-1.03019					3.12667	-0.595		-3.21453	14.0652		-0.67115	0.58185
											0.20556	-1.03019					3.12833	-0.597		-3.21423	14.0676		-0.67078	-5.55041
											0.20556	-1.03019					3.13	-0.595		-3.21392	14.0708		-0.67041	-8.54487
											0.20556	-1.03019					3.13167	-0.597		-3.21362	14.0746		-0.67004	-7.9129
											0.20556	-1.03019					3.13333	-0.596		-3.21331	14.0773		-0.66967	-3.7942
											0.20556	-1.03019					3.135	-0.596		-3.213	14.0769		-0.6693	3.07007
											0.20556	-1.03019					3.13667	-0.596		-3.2127	14.0752		-0.66893	11.4675
											0.20556	-1.03019					3.13833	-0.596		-3.21239	14.0744		-0.66856	19.926
											0.20833	-1.03019					3.14	-0.596		-3.21209	14.0764		-0.66819	26.9697
											0.20833	-1.03019					3.14167	-0.595		-3.21178	14.0794		-0.66782	31.3742
											0.20833	-1.03019					3.14333	-0.594		-3.21148	14.0835		-0.66745	32.3785
											0.20833	-1.03019					3.145	-0.596		-3.21117	14.0878		-0.66708	29.8156
											0.20833	-1.03019					3.14667	-0.597		-3.21087	14.0903		-0.66671	24.1393
											0.20833	-1.03019					3.14833	-0.595		-3.21056	14.0924		-0.66634	16.3443
											0.20833	-1.02642					3.15	-0.596		-3.21025	14.0928		-0.66597	7.79254
											0.20833	-1.03019					3.15167	-0.593		-3.20995	14.091		-0.6656	-0.0244
											0.20833	-1.03019					3.15333	-0.596		-3.20964	14.0892		-0.66523	-5.74424
											0.20833	-1.03019					3.155	-0.599		-3.20934	14.0888		-0.66486	-8.37033
											0.20833	-1.03019					3.15667	-0.595		-3.20903	14.0879		-0.66449	-7.44451
											0.20833	-1.03019					3.15833	-0.595		-3.20873	14.0864		-0.66412	-3.1258
											0.20833	-1.03019					3.16	-0.596		-3.20842	14.0849		-0.66375	3.83734
											0.20833	-1.03019					3.16167	-0.595		-3.20812	14.0814		-0.66338	12.2373
											0.20833	-1.03019					3.16333	-0.601		-3.20781	14.0764		-0.663	20.6166
											0.20833	-1.03019					3.165	-0.594		-3.2075	14.0725		-0.66263	27.5207
											0.20833	-1.03396					3.16667	-0.597		-3.2072	14.0694		-0.66226	31.7499
											0.20833	-1.03396					3.16833	-0.594		-3.20689	14.0675		-0.6619	32.5668
											0.20833	-1.03019					3.17	-0.597		-3.20659	14.0671		-0.66152	29.824
											0.20833	-1.03019					3.17167	-0.596		-3.20628	14.0671		-0.66115	23.9893
											0.20833	-1.03019					3.17333	-0.595		-3.20598	14.0669		-0.66078	16.065
											0.20833	-1.03019					3.175	-0.598		-3.20567	14.0649		-0.66041	7.4142
											0.20833	-1.03019					3.17667	-0.595		-3.20537	14.0633		-0.66004	-0.47399
											0.20833	-1.03396					3.17833	-0.596		-3.20506	14.0629		-0.65967	-6.24187
											0.20833	-1.03396					3.18	-0.596		-3.20475	14.0618		-0.6593	-8.89716
											0.21111	-1.03396					3.18167	-0.596		-3.20445	14.0615		-0.65893	-7.9834
											0.21111	-1.03396					3.18333	-0.595		-3.20414	14.062		-0.65856	-3.65821
											0.21111	-1.03396					3.185	-0.597		-3.20384	14.0638		-0.65819	3.33483
											0.21111	-1.03019					3.18667	-0.595		-3.20353	14.0658		-0.65782	11.795
											0.21111	-1.03019					3.18833	-0.596		-3.20323	14.0663		-0.65745	20.2725
											0.21111	-1.03396					3.19	-0.595		-3.20292	14.0645		-0.65708	27.3182
											0.21111	-1.03396					3.19167	-0.596		-3.20262	14.0616		-0.65671	31.7341
											0.21111	-1.03396					3.19333	-0.596		-3.20231	14.0582		-0.65634	32.7783
											0.21111	-1.03396					3.195	-0.595		-3.202	14.0543		-0.65597	30.2927
											0.21111	-1.03019					3.19667	-0.597		-3.2017	14.0518		-0.6556	24.7285
											0.21111	-1.03019					3.19833	-0.594		-3.20139	14.051		-0.65523	17.0667
											0.21111	-1.03019					3.2	-0.597		-3.20109	14.0515		-0.65486	8.64805
											0.21111	-1.03396					3.20167	-0.595		-3.20078	14.0531		-0.65449	0.94005
											0.21111	-1.03396					3.20333	-0.596		-3.20048	14.0551		-0.65412	-4.71627
											0.21111	-1.03396					3.205	-0.595		-3.20017	14.0561		-0.65375	-7.3381
											0.21111	-1.03396					3.20667	-0.596		-3.19986	14.0565		-0.65338	-6.46989
											0.21111	-1.03396					3.20833	-0.596		-3.19956	14.0569		-0.65301	-2.26106
											0.21111	-1.03396					3.21	-0.596		-3.19925	14.0562		-0.65264	4.56057
											0.21111	-1.03396					3.21167	-0.595		-3.19895	14.0549		-0.65227	12.8158
											0.21111	-1.03396					3.21333	-0.597		-3.19864	14.0534		-0.6519	21.0782
											0.21111	-1.03396					3.215	-0.595		-3.19834	14.0522		-0.65153	27.9211
											0.21111	-1.03396					3.21667	-0.595		-3.19803	14.0513		-0.65116	32.1633
											0.21111	-1.03396					3.21833	-0.596		-3.19773	14.0504		-0.65079	33.0736
											0.21111	-1.03774					3.22	-0.595		-3.19742	14.0473		-0.65042	30.4957
											0.21111	-1.03774					3.22167	-0.597		-3.19711	14.0445		-0.65005	24.8745
											0.21389	-1.03774					3.22333	-0.594		-3.19681	14.0449		-0.64968	17.1789
											0.21389	-1.03774					3.225	-0.597		-3.1965	14.0482		-0.64931	8.7333
											0.21389	-1.03774					3.22667	-0.596		-3.1962	14.0536		-0.64894	0.98918
											0.21389	-1.03774					3.22833	-0.596		-3.19589	14.0586		-0.64857	-4.72537
											0.21389	-1.03774					3.23	-0.596		-3.19559	14.0626		-0.6482	-7.43426
											0.21389	-1.03774					3.23167	-0.596		-3.19528	14.066		-0.64783	-6.68114
											0.21389	-1.03396					3.23333	-0.596		-3.19498	14.0686		-0.64746	-2.60655
											0.21389	-1.03396					3.235	-0.595		-3.19467	14.0687		-0.64709	4.07737
											0.21389	-1.03396					3.23667	-0.595		-3.19436	14.0668		-0.64672	12.2109
											0.21389	-1.03774					3.23833	-0.597		-3.19406	14.0653		-0.64634	20.3878
											0.21389	-1.03774					3.24	-0.596		-3.19375	14.065		-0.64597	27.1978
											0.21389	-1.03774					3.24167	-0.596		-3.19345	14.0651		-0.6456	31.4703
											0.21389	-1.03396					3.24333	-0.595		-3.19314	14.065		-0.64524	32.475
											0.21389	-1.03396					3.245	-0.597		-3.19284	14.0655		-0.64486	30.0467
											0.21389	-1.03019					3.24667	-0.596		-3.19253	14.0664		-0.64449	24.6121
											0.21389	-1.03019					3.24833	-0.595		-3.19223	14.0667		-0.64412	17.115
											0.21389	-1.02642					3.25	-0.598		-3.19192	14.0664		-0.64375	8.85149
											0.21389	-1.03019					3.25167	-0.594		-3.19161	14.0655		-0.64338	1.24559
											0.21389	-1.03019					3.25333	-0.598		-3.19131	14.066		-0.64301	-4.3968
											0.21389	-1.03019					3.255	-0.594		-3.191	14.0679		-0.64264	-7.11321
											0.21389	-1.03019					3.25667	-0.598		-3.1907	14.0697		-0.64227	-6.44952
											0.21389	-1.03396					3.25833	-0.595		-3.19039	14.0692		-0.6419	-2.53713
											0.21389	-1.03396					3.26	-0.597		-3.19009	14.0669		-0.64153	3.93131
											0.21389	-1.03396					3.26167	-0.595		-3.18978	14.0641		-0.64116	11.8232
											0.21389	-1.03019					3.26333	-0.596		-3.18948	14.062		-0.64079	19.7624
											0.21667	-1.03019					3.265	-0.598		-3.18917	14.0614		-0.64042	26.3682
											0.21667	-1.03019					3.26667	-0.594		-3.18886	14.0618		-0.64005	30.4937
											0.21667	-1.03019					3.26833	-0.596		-3.18856	14.0627		-0.63968	31.4233
											0.21667	-1.03019					3.27	-0.596		-3.18825	14.0636		-0.63931	28.9958
											0.21667	-1.03019					3.27167	-0.597		-3.18795	14.0652		-0.63894	23.6306
											0.21667	-1.03019					3.27333	-0.597		-3.18764	14.0669		-0.63857	16.2545
											0.21667	-1.03019					3.275	-0.597		-3.18734	14.0682		-0.6382	8.14021
											0.21667	-1.03019					3.27667	-0.594		-3.18703	14.0695		-0.63783	0.68588
											0.21667	-1.03019					3.27833	-0.598		-3.18673	14.0705		-0.63746	-4.82697
											0.21667	-1.03019					3.28	-0.596		-3.18642	14.071		-0.63709	-7.45424
											0.21667	-1.03019					3.28167	-0.598		-3.18611	14.0719		-0.63672	-6.75193
											0.21667	-1.02642					3.28333	-0.595		-3.18581	14.0743		-0.63635	-2.85176
											0.21667	-1.03019					3.285	-0.598		-3.1855	14.0779		-0.63598	3.56246
											0.21667	-1.03019					3.28667	-0.597		-3.1852	14.0806		-0.63561	11.3742
											0.21667	-1.03019					3.28833	-0.597		-3.18489	14.0806		-0.63524	19.2278
											0.21667	-1.03019					3.29	-0.595		-3.18459	14.0798		-0.63487	25.7625
											0.21667	-1.03019					3.29167	-0.596		-3.18428	14.0796		-0.6345	29.8478
											0.21667	-1.03019					3.29333	-0.597		-3.18398	14.0801		-0.63413	30.7776
											0.21667	-1.03019					3.295	-0.595		-3.18367	14.0809		-0.63376	28.3916
											0.21667	-1.03019					3.29667	-0.596		-3.18336	14.0808		-0.63339	23.1011
											0.21667	-1.03019					3.29833	-0.597		-3.18306	14.0799		-0.63302	15.8173
											0.21667	-1.03019					3.3	-0.596		-3.18275	14.0789		-0.63265	7.79288
											0.21667	-1.03019					3.30167	-0.596		-3.18245	14.0775		-0.63228	0.4048
											0.21667	-1.03019					3.30333	-0.595		-3.18214	14.0762		-0.63191	-5.08305
											0.21667	-1.02642					3.305	-0.596		-3.18184	14.0748		-0.63154	-7.73768
											0.21944	-1.02642					3.30667	-0.596		-3.18153	14.0733		-0.63117	-7.11687
											0.21944	-1.03019					3.30833	-0.596		-3.18123	14.0723		-0.6308	-3.3441
											0.21944	-1.03019					3.31	-0.595		-3.18092	14.0728		-0.63043	2.91477
											0.21944	-1.03019					3.31167	-0.596		-3.18061	14.0744		-0.63006	10.568
											0.21944	-1.03019					3.31333	-0.596		-3.18031	14.0752		-0.62969	18.2879
											0.21944	-1.03019					3.315	-0.596		-3.18	14.0764		-0.62931	24.741
											0.21944	-1.03396					3.31667	-0.595		-3.1797	14.0769		-0.62894	28.8183
											0.21944	-1.03396					3.31833	-0.596		-3.17939	14.0753		-0.62857	29.8267
											0.21944	-1.03019					3.32	-0.596		-3.17909	14.0729		-0.62821	27.6071
											0.21944	-1.03019					3.32167	-0.595		-3.17878	14.0713		-0.62783	22.5607
											0.21944	-1.03019					3.32333	-0.596		-3.17848	14.0711		-0.62746	15.5779
											0.21944	-1.03396					3.325	-0.596		-3.17817	14.072		-0.62709	7.88247
											0.21944	-1.03396					3.32667	-0.595		-3.17786	14.0722		-0.62672	0.8191
											0.21944	-1.03396					3.32833	-0.596		-3.17756	14.0706		-0.62635	-4.38007
[truncated: 180,399 more rows]

## Sheet: Fig 2bcd
Fig. 2b									Fig. 2c							Fig. 2d
TA-Pb			t-PCO			t-PCOH				TA-Pb	t-PCO	PbCO3	t-PCOH	Pb3(CO3)2(OH)2			TA-Pb	t-PCO	t-PCOH	Pb foil
2θ	intensity		2θ	intensity		2θ	intensity		R(Å)	FT[χ(k)*k]	FT[χ(k)*k]	FT[χ(k)*k]	FT[χ(k)*k]	FT[χ(k)*k]		energy(eV)
19.66	322		19.9	1109		10.4701	71		0	6.59213e-05	0.01947	0.02273	0.0074	0.00748		12842.6	0.01092	0.00999	0.01013	0.01188
19.67	370		19.91	1159		10.4906	66		0.03068	6.3619e-05	0.01936	0.02269	0.00736	0.00746		12846.5	0.01012	0.00937	0.00972	0.01124
19.68	330		19.92	1167		10.511	69		0.06136	0.000305267	0.01906	0.02257	0.00725	0.00738		12850.7	0.00926	0.0087	0.00907	0.01057
19.6899	346		19.9299	1181		10.5315	74		0.09204	0.000722876	0.01859	0.02238	0.00706	0.00726		12854.8	0.00842	0.00808	0.00856	0.00988
19.6999	354		19.9399	1169		10.5519	65		0.12272	0.00128	0.018	0.02214	0.0068	0.00709		12858.8	0.00788	0.00749	0.00814	0.00924
19.7099	411		19.9499	1191		10.5724	88		0.1534	0.00196	0.01735	0.02189	0.00648	0.0069		12862.7	0.00747	0.00698	0.00764	0.0086
19.7199	361		19.9599	1143		10.5928	75		0.18408	0.00273	0.01673	0.02165	0.00612	0.00668		12867	0.00692	0.0064	0.00718	0.00792
19.7299	349		19.9699	1170		10.6133	69		0.21476	0.00356	0.01624	0.02146	0.00574	0.00645		12870.9	0.00638	0.00594	0.00666	0.00733
19.7398	358		19.9798	1111		10.6338	65		0.24544	0.0044	0.01598	0.02137	0.00539	0.00626		12874.6	0.00588	0.00552	0.00624	0.00677
19.7498	349		19.9898	1165		10.6542	104		0.27612	0.00523	0.01602	0.02141	0.00511	0.00612		12878.8	0.00516	0.00515	0.00565	0.00612
19.7598	360		19.9998	1188		10.6747	68		0.3068	0.00601	0.0164	0.02161	0.00499	0.00607		12882.7	0.00475	0.00466	0.00515	0.00554
19.7698	353		20.0098	1188		10.6951	68		0.33748	0.00672	0.01711	0.02198	0.0051	0.00616		12886.6	0.00457	0.00431	0.00469	0.00489
19.7798	357		20.0198	1184		10.7156	70		0.36816	0.00733	0.01808	0.02252	0.00547	0.0064		12890.2	0.0041	0.00397	0.00431	0.00439
19.7897	348		20.0297	1231		10.7361	74		0.39884	0.00783	0.01921	0.02321	0.00611	0.0068		12894.5	0.00306	0.00353	0.00389	0.0038
19.7997	350		20.0397	1169		10.7565	79		0.42951	0.00822	0.0204	0.024	0.00697	0.00735		12898.4	0.00281	0.00306	0.0036	0.00327
19.8097	348		20.0497	1227		10.777	70		0.46019	0.00852	0.02155	0.02486	0.00799	0.00801		12902.1	0.00222	0.00275	0.00309	0.00277
19.8197	368		20.0597	1201		10.7974	74		0.49087	0.00877	0.02255	0.02573	0.0091	0.00875		12906.4	0.00186	0.00232	0.00252	0.00222
19.8297	351		20.0697	1228		10.8179	79		0.52155	0.00903	0.02334	0.02655	0.01025	0.00953		12910.3	0.00158	0.00211	0.00217	0.00175
19.8396	345		20.0796	1293		10.8383	70		0.55223	0.00936	0.02384	0.02728	0.01141	0.0103		12914.6	0.000949422	0.00178	0.00178	0.0012
19.8496	331		20.0896	1252		10.8588	72		0.58291	0.00984	0.02402	0.02788	0.01251	0.01103		12918.3	0.000720024	0.00144	0.00139	0.000770914
19.8596	360		20.0996	1266		10.8793	69		0.61359	0.01053	0.02385	0.02831	0.01352	0.01167		12922.4	0.00104	0.001	0.000740571	0.000288089
19.8696	344		20.1096	1261		10.8997	68		0.64427	0.01146	0.02333	0.02856	0.01439	0.01219		12926.4	0.00081405	0.000599961	0.0004116	-0.00018209
19.8796	353		20.1196	1251		10.9202	96		0.67495	0.01262	0.02251	0.02863	0.01509	0.01255		12930.7	0.000329322	3.14559e-05	6.32447e-05	-0.000614866
19.8896	373		20.1296	1328		10.9406	91		0.70563	0.01397	0.02147	0.02854	0.01559	0.01273		12934.6	5.88125e-05	-0.000444268	-0.000228416	-0.000935782
19.8995	352		20.1395	1198		10.9611	88		0.73631	0.01546	0.02034	0.02834	0.01584	0.01271		12938.8	-0.000518253	-0.000774439	-0.000703038	-0.00131
19.9095	344		20.1495	1247		10.9816	81		0.76699	0.01701	0.01937	0.02811	0.01582	0.01246		12942.8	-0.00106	-0.00108	-0.00094051	-0.00165
19.9195	353		20.1595	1197		11.002	84		0.79767	0.01856	0.01885	0.02795	0.01552	0.01198		12946.6	-0.00147	-0.00141	-0.00103	-0.00184
19.9295	361		20.1695	1205		11.0225	63		0.82835	0.02005	0.01913	0.02799	0.01492	0.01126		12950.6	-0.00174	-0.00146	-0.00115	-0.00213
19.9395	366		20.1795	1193		11.0429	77		0.85903	0.02143	0.02043	0.02837	0.01402	0.01034		12954.6	-0.002	-0.00144	-0.00147	-0.00225
19.9494	356		20.1894	1207		11.0634	74		0.88971	0.02267	0.02281	0.02921	0.01283	0.00925		12958.6	-0.00201	-0.0015	-0.00161	-0.00234
19.9594	329		20.1994	1149		11.0838	76		0.92039	0.02375	0.02612	0.03061	0.01138	0.00809		12961.9	-0.00188	-0.0015	-0.00171	-0.0024
19.9694	348		20.2094	1169		11.1043	76		0.95107	0.02468	0.03014	0.03259	0.00975	0.00704		12966.2	-0.00174	-0.0016	-0.00186	-0.00241
19.9794	346		20.2194	1152		11.1248	82		0.98175	0.02551	0.03466	0.03514	0.00808	0.00641		12970.1	-0.00182	-0.00151	-0.002	-0.00235
19.9894	357		20.2294	1173		11.1452	71		1.01243	0.0263	0.03948	0.03817	0.00668	0.00657		12974.2	-0.00152	-0.00171	-0.00192	-0.00215
19.9993	353		20.2393	1152		11.1657	78		1.04311	0.02716	0.04443	0.0416	0.00609	0.00765		12978.1	-0.00168	-0.00163	-0.00177	-0.0018
20.0093	368		20.2493	1196		11.1861	88		1.07379	0.02822	0.0494	0.04531	0.00681	0.00945		12982.2	-0.00133	-0.00158	-0.00137	-0.00138
20.0193	378		20.2593	1172		11.2066	83		1.10447	0.02963	0.05428	0.0492	0.00869	0.01169		12986.2	-0.001	-0.00112	-0.00105	-0.000788842
20.0293	368		20.2693	1146		11.2271	85		1.13515	0.03151	0.05896	0.05318	0.01122	0.01417		12990.3	-0.000444798	-0.000722781	-0.00046536	4.32431e-05
20.0393	338		20.2793	1115		11.2475	76		1.16583	0.03395	0.06339	0.05715	0.01406	0.01675		12994.3	0.000119487	-2.74067e-05	-8.79579e-05	0.00102
20.0492	390		20.2892	1125		11.268	65		1.1965	0.03701	0.0675	0.06105	0.01702	0.01933		12998.3	0.00111	0.000675444	0.000704499	0.0024
20.0592	361		20.2992	1108		11.2884	80		1.22718	0.04065	0.07129	0.06483	0.01996	0.02182		13002.5	0.00166	0.00162	0.00166	0.00419
20.0692	350		20.3092	1160		11.3089	83		1.25786	0.04482	0.07472	0.06846	0.02278	0.02417		13006.5	0.00312	0.003	0.00299	0.00638
20.0792	359		20.3192	1108		11.3293	80		1.28854	0.04941	0.07781	0.07192	0.02543	0.0263		13010.5	0.00445	0.00463	0.00467	0.00914
20.0892	351		20.3292	1117		11.3498	90		1.31922	0.05431	0.0806	0.07521	0.02782	0.02816		13014.6	0.00694	0.00664	0.00696	0.01311
20.0991	377		20.3391	1120		11.3703	91		1.3499	0.05939	0.08314	0.07835	0.0299	0.02973		13018.5	0.00875	0.00882	0.00997	0.01764
20.1091	357		20.3491	1131		11.3907	95		1.38058	0.06452	0.08547	0.08137	0.03163	0.03095		13022.5	0.01034	0.01094	0.01258	0.02411
20.1191	356		20.3591	1154		11.4112	88		1.41126	0.06955	0.08768	0.0843	0.03298	0.0318		13023.6	0.01265	0.01271	0.01447	0.02652
20.1291	373		20.3691	1170		11.4316	74		1.44194	0.07438	0.08985	0.08719	0.03392	0.03229		13024.3	0.01567	0.01459	0.01596	0.02803
20.1391	357		20.3791	1180		11.4521	79		1.47262	0.07887	0.09203	0.09008	0.03445	0.0324		13024.9	0.01814	0.01599	0.0168	0.02934
20.149	347		20.389	1137		11.4726	65		1.5033	0.08292	0.0943	0.09301	0.03457	0.03215		13025.7	0.02117	0.01757	0.01811	0.03131
20.159	357		20.399	1160		11.493	86		1.53398	0.08643	0.09669	0.096	0.0343	0.03157		13026.2	0.02238	0.01834	0.01895	0.03254
20.169	361		20.409	1084		11.5135	72		1.56466	0.08931	0.09922	0.09907	0.03369	0.0307		13026.9	0.02334	0.01932	0.02017	0.03454
20.179	361		20.419	1171		11.5339	75		1.59534	0.0915	0.10187	0.1022	0.03279	0.02961		13027.7	0.02437	0.02032	0.02141	0.03685
20.189	395		20.429	1180		11.5544	89		1.62602	0.09293	0.10461	0.10536	0.03167	0.02837		13028.2	0.02543	0.02104	0.02218	0.0387
20.1989	352		20.4389	1145		11.5748	84		1.6567	0.09358	0.10738	0.1085	0.03042	0.02708		13028.9	0.02627	0.02226	0.0236	0.04114
20.2089	372		20.4489	1113		11.5953	79		1.68738	0.09343	0.11008	0.11156	0.02915	0.02584		13029.6	0.02811	0.02362	0.02525	0.04374
20.2189	365		20.4589	1135		11.6158	91		1.71806	0.09248	0.11263	0.11446	0.02799	0.02478		13030.4	0.02962	0.02499	0.02677	0.04669
20.2289	382		20.4689	1112		11.6362	86		1.74874	0.09074	0.11493	0.11711	0.02704	0.024		13031	0.03118	0.02631	0.02816	0.04974
20.2389	371		20.4789	1120		11.6567	82		1.77942	0.08826	0.11685	0.11941	0.02642	0.02359		13031.9	0.0332	0.02864	0.03023	0.0535
20.2489	367		20.4889	1148		11.6771	92		1.8101	0.08508	0.11832	0.12129	0.02619	0.02359		13032.4	0.03463	0.02998	0.0321	0.05644
20.2588	363		20.4988	1160		11.6976	84		1.84078	0.08129	0.11923	0.12266	0.02637	0.02399		13033.1	0.03701	0.03178	0.03401	0.06023
20.2688	352		20.5088	1125		11.718	83		1.87146	0.07698	0.11952	0.12345	0.02692	0.0247		13033.6	0.03879	0.03333	0.03541	0.06315
20.2788	385		20.5188	1144		11.7385	79		1.90214	0.07223	0.11913	0.12359	0.02775	0.02564		13034.3	0.04133	0.03532	0.03823	0.06785
20.2888	339		20.5288	1166		11.759	102		1.93282	0.06717	0.11801	0.12305	0.02877	0.02669		13035.1	0.044	0.03757	0.04077	0.07399
20.2988	375		20.5388	1091		11.7794	89		1.9635	0.06193	0.11615	0.12179	0.02984	0.02774		13035.6	0.04644	0.03994	0.04356	0.07951
20.3087	355		20.5487	1129		11.7999	95		1.99418	0.05663	0.11356	0.1198	0.03086	0.02868		13036.3	0.04984	0.04255	0.04696	0.08574
20.3187	395		20.5587	1112		11.8203	81		2.02485	0.05142	0.11026	0.11711	0.03174	0.02945		13036.9	0.0527	0.04471	0.04951	0.0918
20.3287	392		20.5687	1197		11.8408	93		2.05553	0.04646	0.10628	0.11373	0.0324	0.02998		13037.8	0.05746	0.04932	0.05436	0.10197
20.3387	363		20.5787	1169		11.8613	89		2.08621	0.04187	0.1017	0.10972	0.03278	0.03022		13038.5	0.06145	0.05308	0.05822	0.11084
20.3487	373		20.5887	1201		11.8817	81		2.11689	0.03782	0.0966	0.10514	0.03285	0.03015		13039.2	0.06567	0.05717	0.0639	0.12166
20.3586	385		20.5986	1129		11.9022	99		2.14757	0.03441	0.09108	0.10008	0.03258	0.02975		13039.9	0.07158	0.06224	0.06959	0.13384
20.3686	368		20.6086	1115		11.9226	100		2.17825	0.03171	0.08523	0.09464	0.03196	0.02903		13040.5	0.07879	0.06734	0.07444	0.14616
20.3786	361		20.6186	1161		11.9431	82		2.20893	0.02974	0.0792	0.08891	0.03101	0.028		13041.2	0.08533	0.07267	0.08254	0.16263
20.3886	345		20.6286	1158		11.9635	101		2.23961	0.02842	0.0731	0.08303	0.02975	0.02668		13041.9	0.09382	0.07931	0.09218	0.18308
20.3986	321		20.6386	1157		11.984	97		2.27029	0.02762	0.06708	0.07711	0.02819	0.0251		13042.4	0.10207	0.08497	0.09872	0.19967
20.4085	346		20.6485	1132		12.0045	90		2.30097	0.02714	0.06127	0.07129	0.02638	0.0233		13043.2	0.1137	0.09399	0.11016	0.22742
20.4185	340		20.6585	1144		12.0249	87		2.33165	0.02682	0.05581	0.0657	0.02437	0.02131		13044	0.12844	0.10471	0.1249	0.26201
20.4285	369		20.6685	1147		12.0454	78		2.36233	0.02649	0.05082	0.06044	0.0222	0.01919		13044.6	0.14362	0.11627	0.14032	0.2939
20.4385	390		20.6785	1160		12.0658	81		2.39301	0.02605	0.04641	0.05564	0.01992	0.01697		13045.4	0.16217	0.13137	0.15928	0.32747
20.4485	368		20.6885	1138		12.0863	90		2.42369	0.0254	0.04266	0.05138	0.01758	0.01471		13046.2	0.18952	0.14967	0.18065	0.37235
20.4584	366		20.6984	1179		12.1067	82		2.45437	0.02452	0.03958	0.0477	0.01524	0.01244		13046.7	0.2065	0.16189	0.19871	0.39709
20.4684	382		20.7084	1145		12.1272	92		2.48505	0.02338	0.03714	0.04461	0.01296	0.01022		13047.4	0.23252	0.18372	0.22333	0.43232
20.4784	382		20.7184	1164		12.1477	97		2.51573	0.02201	0.03528	0.04207	0.01079	0.00808		13048.3	0.26206	0.21127	0.25422	0.47571
20.4884	349		20.7284	1186		12.1681	84		2.54641	0.02042	0.03385	0.04001	0.0088	0.00608		13048.8	0.28219	0.22884	0.2745	0.50162
20.4984	354		20.7384	1166		12.1886	92		2.57709	0.01866	0.0327	0.03832	0.00707	0.00427		13049.4	0.31361	0.26515	0.3046	0.5445
20.5083	366		20.7483	1199		12.209	78		2.60777	0.01678	0.03169	0.03686	0.00573	0.00283		13050.2	0.35835	0.31925	0.34205	0.60335
20.5183	354		20.7583	1144		12.2295	99		2.63845	0.01484	0.0307	0.03553	0.00492	0.00223		13050.9	0.40038	0.35824	0.38655	0.64615
20.5283	383		20.7683	1144		12.25	96		2.66913	0.01288	0.02961	0.0342	0.00478	0.0028		13051.5	0.43685	0.39213	0.4237	0.67798
20.5383	397		20.7783	1149		12.2704	103		2.69981	0.01097	0.02837	0.0328	0.00522	0.00394		13052.2	0.49287	0.44512	0.47316	0.71903
20.5483	327		20.7883	1144		12.2909	108		2.73049	0.00917	0.02694	0.03127	0.00605	0.00522		13053	0.54925	0.51437	0.53552	0.75804
20.5582	363		20.7982	1161		12.3113	118		2.76117	0.00751	0.0253	0.02957	0.00707	0.00652		13053.9	0.61596	0.5916	0.61051	0.79989
20.5682	341		20.8082	1177		12.3318	91		2.79184	0.00606	0.02346	0.02769	0.00819	0.00781		13054.5	0.65775	0.64121	0.66175	0.82622
20.5782	352		20.8182	1184		12.3522	103		2.82252	0.00484	0.02145	0.02565	0.00939	0.0091		13055.3	0.71512	0.711	0.74032	0.85899
20.5882	406		20.8282	1212		12.3727	93		2.8532	0.00388	0.01928	0.02345	0.01064	0.0104		13055.9	0.75297	0.7632	0.78406	0.87659
20.5982	364		20.8382	1180		12.3932	57		2.88388	0.0032	0.01701	0.02114	0.01194	0.01171		13056.4	0.78891	0.81026	0.82138	0.89205
20.6082	348		20.8482	1146		12.4136	98		2.91456	0.00273	0.01466	0.01875	0.01329	0.01303		13057.3	0.83674	0.8643	0.87185	0.91258
20.6181	381		20.8581	1123		12.4341	94		2.94524	0.00241	0.01229	0.01635	0.01467	0.01437		13057.8	0.86423	0.91076	0.89841	0.92138
20.6281	355		20.8681	1199		12.4545	109		2.97592	0.00213	0.00992	0.01399	0.01609	0.01571		13058.6	0.89576	0.95146	0.92742	0.92997
20.6381	364		20.8781	1204		12.475	83		3.0066	0.00183	0.00761	0.01177	0.01752	0.01706		13059.4	0.92843	0.99006	0.94642	0.935
20.6481	390		20.8881	1183		12.4955	87		3.03728	0.00148	0.0054	0.00979	0.01895	0.01839		13060.2	0.95089	1.02522	0.96065	0.93717
20.6581	379		20.8981	1183		12.5159	107		3.06796	0.0011	0.00342	0.00823	0.02036	0.01969		13060.8	0.96752	1.05287	0.97271	0.93713
20.668	412		20.908	1197		12.5364	104		3.09864	0.000813217	0.00212	0.0073	0.02172	0.02095		13061.5	0.98143	1.07349	0.98327	0.93646
20.678	366		20.918	1174		12.5568	92		3.12932	0.000902562	0.00252	0.00717	0.02303	0.02215		13062.3	0.99812	1.09129	0.99699	0.93562
20.688	358		20.928	1210		12.5773	123		3.16	0.00137	0.00401	0.00778	0.02425	0.02329		13063.1	1.01408	1.10113	1.00955	0.93502
20.698	359		20.938	1230		12.5977	93		3.19068	0.002	0.00569	0.00887	0.02538	0.02436		13063.6	1.02446	1.10277	1.0196	0.93518
20.708	404		20.948	1218		12.6182	101		3.22136	0.00266	0.00734	0.0102	0.02641	0.02533		13064.2	1.03208	1.10142	1.02826	0.93618
20.7179	392		20.9579	1251		12.6387	107		3.25204	0.00333	0.00891	0.0116	0.02732	0.02622		13065	1.04436	1.08876	1.03704	0.9394
20.7279	354		20.9679	1214		12.6591	99		3.28272	0.00395	0.01038	0.01298	0.0281	0.027		13065.7	1.0524	1.07597	1.04115	0.94352
20.7379	342		20.9779	1173		12.6796	106		3.3134	0.00453	0.01173	0.01429	0.02876	0.02768		13066.4	1.0579	1.0617	1.04213	0.94907
20.7479	402		20.9879	1192		12.7	104		3.34408	0.00504	0.01297	0.01548	0.02929	0.02825		13067	1.06202	1.04668	1.04136	0.95549
20.7579	393		20.9979	1184		12.7205	103		3.37476	0.00548	0.01409	0.01655	0.02968	0.02871		13067.9	1.06454	1.02686	1.03674	0.96425
20.7678	391		21.0078	1189		12.7409	87		3.40544	0.00586	0.0151	0.01749	0.02994	0.02905		13068.8	1.06557	1.00333	1.0293	0.97558
20.7778	378		21.0178	1239		12.7614	102		3.43612	0.00617	0.01598	0.0183	0.03007	0.02927		13069.3	1.06505	0.99164	1.02434	0.98194
20.7878	377		21.0278	1171		12.7819	99		3.4668	0.00643	0.01677	0.01899	0.03007	0.02937		13070.1	1.06274	0.97318	1.01595	0.99202
20.7978	372		21.0378	1210		12.8023	83		3.49748	0.00664	0.01747	0.01958	0.02994	0.02934		13070.7	1.06073	0.96095	1.00965	0.99873
20.8078	380		21.0478	1157		12.8228	97		3.52816	0.00682	0.01811	0.02011	0.02969	0.02918		13071.5	1.05677	0.94435	1.00201	1.00706
20.8177	342		21.0577	1126		12.8432	88		3.55884	0.00698	0.01871	0.02059	0.02931	0.02889		13072.2	1.05298	0.9328	0.99635	1.01067
20.8277	365		21.0677	1114		12.8637	95		3.58952	0.00712	0.01933	0.02108	0.02882	0.02846		13072.9	1.04775	0.92155	0.99029	1.01302
20.8377	353		21.0777	1207		12.8842	99		3.62019	0.00725	0.01999	0.02161	0.0282	0.0279		13073.7	1.04276	0.91275	0.98557	1.01387
20.8477	368		21.0877	1190		12.9046	105		3.65087	0.00736	0.02072	0.02223	0.02748	0.02721		13074.2	1.03929	0.90774	0.98244	1.01332
20.8577	365		21.0977	1167		12.9251	106		3.68155	0.00745	0.02157	0.02297	0.02666	0.0264		13075	1.03411	0.90234	0.97885	1.01177
20.8676	391		21.1076	1194		12.9455	96		3.71223	0.00749	0.02253	0.02385	0.02574	0.02546		13075.7	1.02949	0.89864	0.97462	1.00945
20.8776	386		21.1176	1197		12.966	118		3.74291	0.00749	0.02362	0.02487	0.02473	0.02442		13076.5	1.02406	0.89797	0.97111	1.00669
20.8876	380		21.1276	1203		12.9864	118		3.77359	0.00742	0.02481	0.02603	0.02365	0.02328		13077.2	1.02028	0.90011	0.96843	1.00355
20.8976	403		21.1376	1142		13.0069	107		3.80427	0.00727	0.02608	0.0273	0.0225	0.02206		13078	1.01684	0.90476	0.96652	1.0005
20.9076	361		21.1476	1216		13.0274	110		3.83495	0.00704	0.0274	0.02864	0.0213	0.02078		13078.6	1.01421	0.91156	0.96548	0.99805
20.9175	378		21.1575	1170		13.0478	118		3.86563	0.00672	0.0287	0.03	0.02006	0.01945		13079.4	1.01115	0.92025	0.96504	0.99551
20.9275	414		21.1675	1204		13.0683	129		3.89631	0.0063	0.02996	0.03134	0.01881	0.0181		13079.9	1.00947	0.92675	0.96529	0.99456
20.9375	391		21.1775	1212		13.0887	104		3.92699	0.0058	0.0311	0.03259	0.01755	0.01675		13080.6	1.00764	0.93797	0.96644	0.99377
20.9475	371		21.1875	1190		13.1092	104		3.95767	0.00523	0.03209	0.03372	0.0163	0.01541		13081.4	1.00575	0.94898	0.96851	0.99347
20.9575	373		21.1975	1250		13.1297	103		3.98835	0.00462	0.03288	0.03467	0.01509	0.01412		13082	1.00383	0.95836	0.97081	0.99332
20.9675	390		21.2075	1240		13.1501	121		4.01903	0.00399	0.03344	0.0354	0.01392	0.0129		13082.6	1.00193	0.96667	0.97309	0.99324
20.9774	424		21.2174	1222		13.1706	121		4.04971	0.00343	0.03373	0.03588	0.01281	0.01177		13083.4	0.99949	0.97767	0.97776	0.99358
20.9874	375		21.2274	1183		13.191	99		4.08039	0.003	0.03375	0.03609	0.01178	0.01074		13084.2	0.99731	0.98686	0.98156	0.99379
20.9974	380		21.2374	1216		13.2115	121		4.11107	0.00283	0.03347	0.03601	0.01083	0.00983		13084.9	0.99541	0.99573	0.98578	0.99412
21.0074	349		21.2474	1217		13.2319	91		4.14175	0.00296	0.03289	0.03563	0.00998	0.00905		13086.2	0.99269	1.00392	0.9935	0.99459
21.0174	374		21.2574	1191		13.2524	107		4.17243	0.00335	0.03204	0.03495	0.00923	0.0084		13087.2	0.99118	1.00956	0.99793	0.99506
21.0273	413		21.2673	1238		13.2729	91		4.20311	0.00389	0.03091	0.03399	0.00858	0.00788		13088	0.99049	1.01387	1.00234	0.99555
21.0373	355		21.2773	1167		13.2933	125		4.23379	0.00449	0.02955	0.03276	0.00803	0.00746		13089.1	0.9903	1.01771	1.00801	0.99666
21.0473	392		21.2873	1204		13.3138	115		4.26447	0.00507	0.02798	0.03129	0.00756	0.00713		13090.1	0.99076	1.02093	1.01068	0.99873
21.0573	387		21.2973	1170		13.3342	105		4.29515	0.00561	0.02626	0.02961	0.00719	0.00686		13091.2	0.99219	1.02421	1.01242	1.00175
21.0673	381		21.3073	1163		13.3547	141		4.32583	0.00607	0.02444	0.02777	0.00688	0.00665		13092	0.99386	1.02715	1.01312	1.00386
21.0772	377		21.3172	1205		13.3752	114		4.35651	0.00643	0.02257	0.02581	0.00663	0.00645		13093	0.99605	1.03216	1.0131	1.0072
21.0872	404		21.3272	1152		13.3956	123		4.38719	0.00669	0.02073	0.02378	0.00643	0.00627		13094	0.99902	1.03733	1.012	1.0106
21.0972	391		21.3372	1233		13.4161	126		4.41786	0.00684	0.01899	0.02174	0.00627	0.00608		13095	1.00365	1.04272	1.01056	1.01335
21.1072	416		21.3472	1223		13.4365	108		4.44854	0.00688	0.0174	0.01974	0.00613	0.00589		13095.9	1.00771	1.0469	1.00944	1.01608
21.1172	413		21.3572	1202		13.457	122		4.47922	0.00683	0.01605	0.01786	0.00602	0.00569		13097.1	1.01209	1.05064	1.00835	1.01803
21.1271	440		21.3671	1211		13.4774	117		4.5099	0.00669	0.01497	0.01614	0.00591	0.00548		13098.1	1.01707	1.0535	1.00738	1.01881
21.1371	425		21.3771	1253		13.4979	131		4.54058	0.00647	0.01418	0.01466	0.00582	0.00526		13098.9	1.02071	1.05367	1.00717	1.01885
21.1471	371		21.3871	1210		13.5184	127		4.57126	0.0062	0.01367	0.01345	0.00573	0.00503		13099.9	1.02502	1.05263	1.00739	1.01809
21.1571	384		21.3971	1198		13.5388	121		4.60194	0.00589	0.0134	0.01254	0.00563	0.00479		13101	1.03065	1.04948	1.00871	1.01686
21.1671	409		21.4071	1236		13.5593	105		4.63262	0.00556	0.01327	0.01191	0.00553	0.00456		13102.1	1.03382	1.0452	1.01112	1.01464
21.177	405		21.417	1220		13.5797	123		4.6633	0.00524	0.01322	0.01154	0.00542	0.00432		13102.8	1.03578	1.0403	1.01264	1.01322
21.187	412		21.427	1221		13.6002	107		4.69398	0.00494	0.01317	0.01135	0.00529	0.00409		13103.6	1.03792	1.03462	1.01448	1.01166
21.197	394		21.437	1207		13.6207	114		4.72466	0.00468	0.01307	0.01128	0.00515	0.00386		13104.7	1.0401	1.02774	1.01696	1.0095
21.207	399		21.447	1291		13.6411	129		4.75534	0.00446	0.01286	0.01124	0.00499	0.00365		13106	1.04265	1.01824	1.01937	1.00745
21.217	385		21.457	1244		13.6616	137		4.78602	0.00428	0.01252	0.01119	0.00481	0.00344		13106.8	1.04422	1.01219	1.02075	1.00599
21.2269	391		21.4669	1229		13.682	104		4.8167	0.00413	0.01205	0.01108	0.00462	0.00325		13107.9	1.04498	1.00379	1.02263	1.00439
21.2369	389		21.4769	1244		13.7025	136		4.84738	0.004	0.01144	0.01089	0.00441	0.00308		13108.6	1.0454	0.99979	1.02359	1.00335
21.2469	394		21.4869	1225		13.723	135		4.87806	0.00387	0.01072	0.0106	0.00418	0.00292		13109.5	1.04587	0.99526	1.02405	1.00217
21.2569	422		21.4969	1154		13.7434	122		4.90874	0.00372	0.00991	0.01022	0.00395	0.00279		13110.6	1.046	0.98963	1.02387	1.00101
21.2669	397		21.5069	1196		13.7639	144		4.93942	0.00355	0.00904	0.00975	0.00371	0.00267		13111.6	1.04553	0.98576	1.02287	1.00023
21.2768	408		21.5168	1231		13.7843	109		4.9701	0.00333	0.00816	0.00921	0.00347	0.00258		13112.4	1.04477	0.98356	1.02171	0.99969
21.2868	407		21.5268	1231		13.8048	115		5.00078	0.00307	0.00733	0.00861	0.00324	0.00249		13113.6	1.04365	0.98123	1.01945	0.99911
21.2968	434		21.5368	1255		13.8252	130		5.03146	0.00276	0.00662	0.008	0.00301	0.00242		13114.4	1.04293	0.9802	1.01772	0.99867
21.3068	428		21.5468	1210		13.8457	144		5.06214	0.0024	0.0061	0.00738	0.00279	0.00235		13115.6	1.04134	0.97954	1.01469	0.99837
21.3168	452		21.5568	1257		13.8661	101		5.09282	0.00201	0.00583	0.00681	0.00259	0.00229		13116.4	1.04011	0.97947	1.01188	0.99859
21.3268	390		21.5668	1211		13.8866	116		5.1235	0.00159	0.00582	0.0063	0.0024	0.00221		13117.3	1.0388	0.97999	1.00954	0.99898
21.3367	426		21.5767	1246		13.9071	120		5.15418	0.00118	0.00604	0.00589	0.00222	0.00212		13118.6	1.0369	0.98117	1.00725	0.99968
21.3467	404		21.5867	1258		13.9275	123		5.18486	0.000807217	0.00641	0.0056	0.00205	0.00202		13119.3	1.03555	0.98197	1.00588	1.00034
21.3567	418		21.5967	1279		13.948	134		5.21553	0.000626829	0.00687	0.00545	0.0019	0.0019		13120.5	1.03337	0.9836	1.00317	1.0017
21.3667	409		21.6067	1195		13.9684	116		5.24621	0.000777253	0.00734	0.00543	0.00174	0.00176		13121.6	1.0313	0.98519	1.00098	1.0028
21.3767	442		21.6167	1213		13.9889	118		5.27689	0.00111	0.00777	0.00552	0.0016	0.0016		13122.6	1.02929	0.98699	0.99925	1.00409
21.3866	442		21.6266	1284		14.0094	116		5.30757	0.00149	0.00813	0.00568	0.00145	0.00143		13123.4	1.02763	0.98824	0.9982	1.00517
21.3966	438		21.6366	1267		14.0298	124		5.33825	0.00185	0.00841	0.00589	0.00131	0.00125		13124.4	1.02565	0.99002	0.99754	1.00643
21.4066	422		21.6466	1243		14.0503	117		5.36893	0.00218	0.00858	0.00612	0.00117	0.00105		13125.3	1.02359	0.99186	0.99707	1.00769
21.4166	453		21.6566	1228		14.0707	132		5.39961	0.00246	0.00865	0.00635	0.00104	0.000864355		13126.4	1.02158	0.99365	0.99691	1.00874
21.4266	438		21.6666	1312		14.0912	128		5.43029	0.00268	0.00862	0.00655	0.00092638	0.00068365		13127.6	1.01976	0.99582	0.99753	1.00967
21.4365	398		21.6765	1247		14.1116	109		5.46097	0.00284	0.00848	0.00671	0.000846916	0.000527222		13128.7	1.01796	0.99707	0.99884	1.01004
21.4465	419		21.6865	1238		14.1321	144		5.49165	0.00294	0.00825	0.00684	0.000814985	0.00041871		13129.4	1.01701	0.9979	0.99944	1.0102
21.4565	431		21.6965	1276		14.1526	135		5.52233	0.00298	0.00794	0.00692	0.000839285	0.00038505		13130.6	1.01563	0.99901	1.00052	1.0101
21.4665	427		21.7065	1265		14.173	123		5.55301	0.00297	0.00756	0.00696	0.000915678	0.000423868		13131.5	1.01445	0.99985	1.00145	1.00993
21.4765	405		21.7165	1320		14.1935	128		5.58369	0.0029	0.00711	0.00694	0.00103	0.000498782		13132.4	1.0136	1.00084	1.00282	1.00952
21.4864	397		21.7264	1259		14.2139	148		5.61437	0.00278	0.00662	0.00688	0.00117	0.000577893		13133.7	1.01238	1.00187	1.00472	1.00864
21.4964	418		21.7364	1239		14.2344	136		5.64505	0.00262	0.0061	0.00678	0.00131	0.000644398		13134.5	1.01134	1.00248	1.0057	1.00793
21.5064	437		21.7464	1322		14.2549	135		5.67573	0.00242	0.00555	0.00664	0.00146	0.000690391		13135.4	1.0105	1.00329	1.00673	1.00717
21.5164	393		21.7564	1265		14.2753	132		5.70641	0.0022	0.005	0.00646	0.0016	0.000712471		13136.5	1.00955	1.00388	1.00754	1.00626
21.5264	412		21.7664	1318		14.2958	129		5.73709	0.00195	0.00444	0.00626	0.00173	0.000709806		13137.6	1.00885	1.00424	1.00822	1.00506
21.5363	469		21.7763	1204		14.3162	139		5.76777	0.0017	0.00389	0.00603	0.00184	0.000683286		13138.6	1.00865	1.00476	1.00866	1.00427
21.5463	424		21.7863	1266		14.3367	142		5.79845	0.00144	0.00336	0.00578	0.00194	0.000635089		13139.5	1.00827	1.00544	1.00875	1.00389
21.5563	444		21.7963	1331		14.3572	139		5.82913	0.00118	0.00285	0.00551	0.00201	0.000568395		13140.7	1.0076	1.0063	1.00883	1.00266
21.5663	423		21.8063	1227		14.3776	143		5.85981	0.000937595	0.00238	0.00524	0.00206	0.000487172		13141.5	1.00732	1.00695	1.00868	1.00229
21.5763	460		21.8163	1293		14.3981	128		5.89049	0.000706259	0.00196	0.00496	0.0021	0.00039597		13142.5	1.00703	1.00773	1.0084	1.00203
21.5862	418		21.8262	1274		14.4185	155		5.92117	0.000496147	0.00158	0.00469	0.00211	0.000299746		13143.9	1.00662	1.00872	1.0072	1.00136
21.5962	431		21.8362	1309		14.439	152		5.95185	0.000315963	0.00127	0.00441	0.00211	0.000203748		13144.7	1.00656	1.00937	1.00687	1.0013
21.6062	411		21.8462	1220		14.4594	138		5.98253	0.000189863	0.00104	0.00415	0.00209	0.000113761		13145.6	1.00667	1.01014	1.00658	1.00141
21.6162	458		21.8562	1354		14.4799	147		6.0132	0.000177991	0.000907144	0.00389	0.00205	4.11915e-05		13147	1.00648	1.01127	1.00603	1.00098
21.6262	465		21.8662	1354		14.5004	157		6.04388	0.000258017	0.000868789	0.00364	0.002	5.16935e-05		13147.9	1.00666	1.01204	1.00522	1.00101
21.6361	430		21.8761	1355		14.5208	150		6.07456	0.00035358	0.000902681	0.0034	0.00194	9.74383e-05		13148.5	1.00681	1.01242	1.00493	1.00108
21.6461	459		21.8861	1289		14.5413	130		6.10524	0.000443218	0.000974044	0.00316	0.00188	0.000127151		13150	1.0071	1.01315	1.00439	1.00109
21.6561	441		21.8961	1252		14.5617	171		6.13592	0.000524776	0.00106	0.00294	0.00182	0.0001367		13150.7	1.00714	1.01328	1.00409	1.00116
21.6661	437		21.9061	1323		14.5822	144		6.1666	0.000600852	0.00113	0.00273	0.00176	0.000127858		13151.9	1.00733	1.01323	1.00362	1.00122
21.6761	424		21.9161	1352		14.6027	131		6.19728	0.000675508	0.0012	0.00253	0.0017	0.000111929		13152.9	1.00714	1.01293	1.00311	1.00133
21.6861	415		21.9261	1345		14.6231	164		6.22796	0.000753054	0.00125	0.00234	0.00166	0.000121672		13153.9	1.00696	1.01252	1.00267	1.0012
21.696	485		21.936	1412		14.6436	132		6.25864	0.00083734	0.0013	0.00217	0.00163	0.000185319		13154.6	1.00702	1.0121	1.00244	1.00127
21.706	420		21.946	1345		14.664	121		6.28932	0.000931296	0.00134	0.00201	0.00161	0.000290928		13155.8	1.00695	1.01058	1.00206	1.00136
21.716	393		21.956	1352		14.6845	164		6.32	0.00104	0.00138	0.00188	0.00162	0.000423958		13156.8	1.00698	1.00937	1.00187	1.0014
21.726	409		21.966	1328		14.7049	152		6.35068	0.00115	0.00142	0.00178	0.00163	0.000576366		13158.1	1.00754	1.0076	1.00185	1.00132
21.736	460		21.976	1402		14.7254	148		6.38136	0.00128	0.00147	0.00172	0.00166	0.000742299		13159.1	1.00798	1.00564	1.00148	1.00134
21.7459	433		21.9859	1364		14.7459	153		6.41204	0.00142	0.00153	0.00169	0.00171	0.000916419		13159.8	1.00855	1.00466	1.00109	1.00131
21.7559	463		21.9959	1351		14.7663	150		6.44272	0.00157	0.0016	0.00169	0.00175	0.00109		13160.7	1.00955	1.0037	1.00056	1.00136
21.7659	478		22.0059	1340		14.7868	150		6.4734	0.00173	0.00167	0.00172	0.00181	0.00127		13161.8	1.01049	1.00294	1.00036	1.00161
21.7759	455		22.0159	1323		14.8072	145		6.50408	0.00189	0.00175	0.00177	0.00186	0.00144		13162.8	1.01085	1.00193	1.00029	1.00171
21.7859	461		22.0259	1411		14.8277	142		6.53476	0.00205	0.00183	0.00182	0.0019	0.00159		13163.7	1.01104	1.00121	1.00011	1.0018
21.7958	438		22.0358	1377		14.8482	147		6.56544	0.00221	0.0019	0.00187	0.00194	0.00173		13165.1	1.01186	1	1.00006	1.00201
21.8058	463		22.0458	1399		14.8686	162		6.59612	0.00237	0.00196	0.00192	0.00197	0.00185		13165.8	1.0118	0.99956	1.0002	1.00198
21.8158	450		22.0558	1411		14.8891	142		6.6268	0.00251	0.00201	0.00194	0.00199	0.00194		13166.8	1.01184	0.99886	1.00055	1.00203
21.8258	427		22.0658	1368		14.9095	152		6.65748	0.00265	0.00204	0.00195	0.00199	0.00201		13168	1.01261	0.99825	1.00034	1.00201
21.8358	469		22.0758	1366		14.93	148		6.68816	0.00277	0.00205	0.00194	0.00198	0.00204		13168.7	1.01291	0.99814	1.00038	1.00203
21.8457	462		22.0857	1442		14.9504	159		6.71884	0.00287	0.00204	0.0019	0.00195	0.00205		13169.7	1.01332	0.99792	1.00072	1.00205
21.8557	435		22.0957	1374		14.9709	158		6.74952	0.00295	0.002	0.00183	0.0019	0.00203		13170.8	1.01402	0.9973	1.00142	1.00191
21.8657	470		22.1057	1439		14.9914	179		6.7802	0.003	0.00194	0.00174	0.00184	0.00198		13171.8	1.01438	0.99697	1.00197	1.00147
21.8757	481		22.1157	1375		15.0118	166		6.81087	0.00304	0.00185	0.00162	0.00175	0.00189		13172.7	1.01456	0.99684	1.00203	1.00146
21.8857	474		22.1257	1421		15.0323	175		6.84155	0.00304	0.00175	0.00149	0.00165	0.00179		13173.8	1.0145	0.99677	1.00208	1.00152
21.8956	464		22.1356	1436		15.0527	160		6.87223	0.00302	0.00163	0.00133	0.00153	0.00165		13175	1.01361	0.99693	1.00189	1.0014
21.9056	462		22.1456	1375		15.0732	190		6.90291	0.00297	0.00149	0.00117	0.0014	0.0015		13175.7	1.01333	0.99701	1.00195	1.00143
21.9156	428		22.1556	1447		15.0937	171		6.93359	0.0029	0.00135	0.000997327	0.00126	0.00133		13176.6	1.01327	0.99692	1.00206	1.00134
21.9256	441		22.1656	1378		15.1141	156		6.96427	0.00281	0.00121	0.000841018	0.0011	0.00114		13177.7	1.01261	0.9966	1.00218	1.00122
21.9356	463		22.1756	1373		15.1346	155		6.99495	0.00269	0.00109	0.000716926	0.000934001	0.000945944		13178.6	1.01176	0.99618	1.00235	1.00127
21.9455	449		22.1855	1436		15.155	178		7.02563	0.00256	0.000996105	0.000652452	0.000762561	0.000746612		13179.8	1.01116	0.99579	1.00244	1.00121
21.9555	471		22.1955	1399		15.1755	172		7.05631	0.00241	0.000944859	0.000666955	0.000588587	0.000546883		13180.6	1.011	0.9956	1.00229	1.00106
21.9655	492		22.2055	1428		15.1959	161		7.08699	0.00226	0.000943236	0.000751617	0.000416683	0.00035123		13181.5	1.01095	0.99541	1.002	1.00101
21.9755	459		22.2155	1445		15.2164	190		7.11767	0.0021	0.000987509	0.00087821	0.000255847	0.000165052		13182.5	1.01107	0.99542	1.00169	1.00105
21.9855	482		22.2255	1381		15.2369	167		7.14835	0.00194	0.00106	0.00102	0.000141844	4.4368e-05		13183.5	1.0109	0.99541	1.00142	1.00109
21.9954	484		22.2354	1487		15.2573	182		7.17903	0.00179	0.00116	0.00116	0.000178334	0.000185522		13184.4	1.011	0.99549	1.00145	1.00122
22.0054	453		22.2454	1414		15.2778	165		7.20971	0.00166	0.00126	0.00129	0.000302038	0.000329708		13185.8	1.01174	0.99583	1.00133	1.00104
22.0154	483		22.2554	1419		15.2982	178		7.24039	0.00154	0.00134	0.0014	0.000431789	0.00045595		13187.8	1.011	0.99593	1.0008	1.00066
22.0254	492		22.2654	1465		15.3187	197		7.27107	0.00145	0.00142	0.00149	0.000551223	0.000561763		13189.7	1.01013	0.99586	1.00061	1.00079
22.0354	495		22.2754	1426		15.3391	198		7.30175	0.00139	0.00146	0.00154	0.000655238	0.000646004		13191.7	1.00923	0.99635	1.00061	1.00066
22.0454	497		22.2854	1494		15.3596	218		7.33243	0.00134	0.00149	0.00157	0.000741262	0.000708282		13193.6	1.00829	0.99648	1.00067	1.0007
22.0553	453		22.2953	1471		15.3801	195		7.36311	0.00132	0.00148	0.00157	0.000807807	0.000748849		13195.8	1.00745	0.99686	1.0007	1.00058
22.0653	453		22.3053	1440		15.4005	188		7.39379	0.00132	0.00145	0.00154	0.000854134	0.00076855		13197.7	1.00669	0.9972	1.0007	1.0006
22.0753	463		22.3153	1482		15.421	195		7.42447	0.00133	0.00139	0.00148	0.000880173	0.000768782		13199.7	1.0055	0.99773	1.0005	1.00031
22.0853	505		22.3253	1429		15.4414	195		7.45515	0.00134	0.0013	0.0014	0.000886505	0.000751449		13201.6	1.00517	0.99844	1.00038	1.00022
22.0953	477		22.3353	1477		15.4619	206		7.48583	0.00136	0.00119	0.00129	0.000874383	0.000718919		13203.6	1.00455	0.99929	1.00023	0.99992
22.1052	464		22.3452	1489		15.4824	196		7.51651	0.00137	0.00106	0.00117	0.000845761	0.000673988		13205.8	1.00361	0.99977	1.00037	0.99993
22.1152	471		22.3552	1479		15.5028	186		7.54719	0.00138	0.000927034	0.00104	0.000803356	0.000619866		13207.7	1.00278	1.00048	1.00023	0.99969
22.1252	505		22.3652	1493		15.5233	193		7.57787	0.00138	0.000794736	0.000899854	0.000750729	0.000560188		13209.8	1.00206	1.00111	1.00017	0.99805
22.1352	496		22.3752	1498		15.5437	203		7.60854	0.00138	0.000684458	0.000773607	0.00069242	0.000499061		13211.8	1.00088	1.00128	1.0001	0.9984
22.1452	496		22.3852	1489		15.5642	205		7.63922	0.00138	0.000620587	0.000673918	0.000634071	0.00044112		13213.9	1.0001	1.00149	1.00003	0.99853
22.1551	515		22.3951	1486		15.5846	223		7.6699	0.00137	0.000622955	0.000619957	0.000582397	0.000391459		13215.8	0.99904	1.00186	1.00015	0.99851
22.1651	497		22.4051	1450		15.6051	196		7.70058	0.00136	0.000688859	0.000623854	0.000544591	0.000355075		13217.8	0.99845	1.002	0.99992	0.99819
22.1751	514		22.4151	1443		15.6256	215		7.73126	0.00135	0.000795384	0.000679631	0.00052665	0.000335432		13219.9	0.99803	1.00194	0.99957	0.99835
22.1851	531		22.4251	1500		15.646	197		7.76194	0.00133	0.000918018	0.000767913	0.000530931	0.000332605		13221.9	0.9978	1.00175	0.99891	0.99827
22.1951	462		22.4351	1507		15.6665	186		7.79262	0.00131	0.00104	0.000869136	0.000554843	0.000342869		13224	0.99764	1.00136	0.99862	0.9983
22.205	504		22.445	1455		15.6869	218		7.8233	0.00129	0.00115	0.000969212	0.000592174	0.000360534		13226.2	0.99766	1.00102	0.99838	0.99822
22.215	485		22.455	1498		15.7074	204		7.85398	0.00126	0.00123	0.00106	0.000635711	0.000380168		13228.2	0.99763	1.00045	0.99837	0.99855
22.225	476		22.465	1489		15.7279	203		7.88466	0.00123	0.00129	0.00113	0.000679083	0.000397679		13230.1	0.99777	0.99989	0.9982	0.99894
22.235	484		22.475	1501		15.7483	225		7.91534	0.00119	0.00132	0.00119	0.000717403	0.000410396		13232	0.99767	0.99934	0.99802	0.99898
22.245	506		22.485	1432		15.7688	201		7.94602	0.00114	0.00132	0.00122	0.000747264	0.000416795		13234.1	0.99775	0.99917	0.99788	0.99926
22.2549	498		22.4949	1443		15.7892	233		7.9767	0.00108	0.00129	0.00123	0.000766545	0.00041621		13236.2	0.99797	0.99831	0.99772	0.99957
22.2649	491		22.5049	1497		15.8097	228		8.00738	0.00102	0.00123	0.00122	0.000774251	0.000408606		13238.1	0.99791	0.99767	0.99754	0.99931
22.2749	473		22.5149	1521		15.8301	204		8.03806	0.000938391	0.00113	0.00119	0.000770392	0.000394409		13240.2	0.99826	0.99748	0.99768	0.99993
22.2849	478		22.5249	1521		15.8506	228		8.06874	0.000851121	0.00101	0.00114	0.000755929	0.000374377		13242.2	0.99837	0.99726	0.99788	1.00011
22.2949	490		22.5349	1507		15.8711	208		8.09942	0.000753758	0.000875952	0.00107	0.000732765	0.000349501		13244.3	0.9988	0.99668	0.9986	1.00015
22.3048	456		22.5448	1500		15.8915	209		8.1301	0.000646846	0.000727072	0.000991452	0.000703743	0.00032092		13246	0.99939	0.9968	0.99882	1.00032
22.3148	589		22.5548	1484		15.912	221		8.16078	0.000531252	0.000581802	0.000900424	0.00067263	0.000289844		13248.1	0.99961	0.99715	0.99887	1.00054
22.3248	514		22.5648	1495		15.9324	217		8.19146	0.000408155	0.00046719	0.000802121	0.000643975	0.000257493		13250.1	0.99996	0.99743	0.99885	1.00073
22.3348	529		22.5748	1533		15.9529	255		8.22214	0.00027912	0.000426519	0.000700081	0.000622694	0.000225041		13252.1	1.00022	0.99786	0.99894	1.00079
22.3448	518		22.5848	1559		15.9733	235		8.25282	0.000146792	0.000484239	0.000598066	0.000613226	0.000193582		13254	1.00096	0.99832	0.99929	1.00071
22.3547	566		22.5947	1509		15.9938	224		8.2835	3.79496e-05	0.000609557	0.000500225	0.000618386	0.000164122		13255.9	1.00149	0.99898	0.99924	1.00058
22.3647	493		22.6047	1509		16.0143	227		8.31418	0.000140666	0.000761431	0.000411496	0.000638458	0.00013762		13258	1.0014	0.99976	0.9993	1.00045
22.3747	513		22.6147	1528		16.0347	195		8.34486	0.000277314	0.000915584	0.00033827	0.000671171	0.000115119		13259.8	1.00165	1.00005	0.99978	1.00052
22.3847	507		22.6247	1533		16.0552	235		8.37554	0.000413746	0.00106	0.000288703	0.000712554	9.79524e-05		13261.7	1.00165	1.00023	1.00031	1.00018
22.3947	498		22.6347	1489		16.0756	235		8.40621	0.000547004	0.00118	0.000270093	0.000758026	8.78571e-05		13263.6	1.00135	1.00042	1.00077	1.00012
22.4047	504		22.6447	1620		16.0961	245		8.43689	0.000675244	0.00128	0.000282347	0.000803201	8.64262e-05		13265.6	1.00168	1.00027	1.00056	1.00008
22.4146	503		22.6546	1530		16.1166	248		8.46757	0.00079691	0.00135	0.000316721	0.000844287	9.38726e-05		13267.6	1.00129	0.99969	1.00015	1.00014
22.4246	509		22.6646	1536		16.137	228		8.49825	0.000910635	0.0014	0.000363221	0.000878199	0.000108767		13269.6	1.00123	0.99955	1.00033	0.99965
22.4346	490		22.6746	1524		16.1575	238		8.52893	0.00102	0.00141	0.000415387	0.00090255	0.000129209		13271.7	1.0013	0.99929	1.00057	0.99995
22.4446	514		22.6846	1540		16.1779	244		8.55961	0.00111	0.00138	0.000470072	0.000915598	0.000153658		13273.6	1.00131	0.99932	1.00081	0.9999
22.4546	474		22.6946	1537		16.1984	278		8.59029	0.00119	0.00133	0.000526066	0.000916179	0.00018098		13275.6	1.00162	0.99952	1.00067	1.00004
22.4645	542		22.7045	1534		16.2188	218		8.62097	0.00126	0.00125	0.000583093	0.000903649	0.000210251		13277.5	1.00191	0.99994	1.00085	1.00002
22.4745	474		22.7145	1544		16.2393	248		8.65165	0.00132	0.00114	0.000641216	0.000877834	0.000240625		13279.6	1.00177	0.99999	1.00141	1.00004
22.4845	474		22.7245	1527		16.2598	238		8.68233	0.00137	0.001	0.000700516	0.000838977	0.000271273		13281.7	1.002	1.0006	1.00152	1.00026
22.4945	490		22.7345	1558		16.2802	263		8.71301	0.00141	0.00085284	0.000760919	0.000787695	0.000301379		13283.7	1.00191	1.00061	1.00147	1.00037
22.5045	518		22.7445	1552		16.3007	259		8.74369	0.00143	0.000691883	0.000822135	0.000724936	0.000330153		13285.7	1.00225	1.0007	1.00116	1.00053
22.5144	513		22.7544	1488		16.3211	269		8.77437	0.00144	0.000532784	0.000883651	0.000651943	0.000356851		13287.8	1.00202	1.00104	1.00133	1.00056
22.5244	506		22.7644	1543		16.3416	234		8.80505	0.00144	0.000400983	0.00094476	0.000570229	0.000380807		13289.8	1.00151	1.00142	1.00163	1.00079
22.5344	519		22.7744	1560		16.362	248		8.83573	0.00142	0.000347802	0.001	0.000481576	0.000401456		13291.8	1.00111	1.00141	1.00197	1.00077
22.5444	511		22.7844	1572		16.3825	263		8.86641	0.0014	0.00041064	0.00106	0.000388114	0.000418346		13293.7	1.00127	1.00199	1.00198	1.00098
22.5544	483		22.7944	1506		16.403	258		8.89709	0.00136	0.00054836	0.00112	0.000292637	0.000431162		13295.8	1.00071	1.00239	1.00174	1.00106
22.5643	532		22.8043	1515		16.4234	259		8.92777	0.00132	0.000712339	0.00117	0.000199917	0.000439726		13297.9	1.00027	1.00257	1.00153	1.00113
22.5743	507		22.8143	1517		16.4439	241		8.95845	0.00127	0.000879489	0.00121	0.000123389	0.000444005		13300	0.99934	1.0027	1.00167	1.00137
22.5843	504		22.8243	1550		16.4643	241		8.98913	0.00121	0.00104	0.00125	0.00010737	0.000444105		13302	0.999	1.00274	1.00174	1.00139
22.5943	478		22.8343	1542		16.4848	255		9.01981	0.00115	0.00119	0.00128	0.000166087	0.000440264		13304.2	0.99945	1.00253	1.00188	1.00112
22.6043	496		22.8443	1525		16.5053	254		9.05049	0.00108	0.00131	0.0013	0.000246701	0.000432839		13306.1	0.99916	1.00234	1.0019	1.00129
22.6142	484		22.8542	1526		16.5257	258		9.08117	0.00101	0.00142	0.00131	0.000328392	0.000422287		13308	0.99808	1.00217	1.00206	1.00106
22.6242	487		22.8642	1562		16.5462	291		9.11185	0.000945075	0.00151	0.00131	0.000405385	0.000409148		13310.1	0.99833	1.00191	1.00189	1.00102
22.6342	512		22.8742	1507		16.5666	270		9.14253	0.000878668	0.00157	0.0013	0.000475233	0.000394018		13312.2	0.99829	1.00176	1.0016	1.00067
22.6442	549		22.8842	1623		16.5871	263		9.17321	0.000816413	0.00162	0.00128	0.000536574	0.000377531		13314.2	0.99852	1.00129	1.00131	1.00087
22.6542	527		22.8942	1524		16.6075	246		9.20388	0.000760362	0.00164	0.00124	0.000588609	0.000360327		13316.1	0.99865	1.00083	1.00114	1.00102
22.6641	510		22.9041	1513		16.628	273		9.23456	0.00071235	0.00163	0.00119	0.000630965	0.000343035		13318.2	0.99836	1.00032	1.0012	1.0011
22.6741	514		22.9141	1518		16.6485	298		9.26524	0.000673748	0.00161	0.00113	0.000663648	0.000326244		13320.2	0.99864	0.99999	1.00159	1.00106
22.6841	563		22.9241	1548		16.6689	289		9.29592	0.000645192	0.00157	0.00106	0.000687048	0.000310488		13322.1	0.99899	0.99956	1.00195	1.00108
22.6941	521		22.9341	1593		16.6894	294		9.3266	0.000626387	0.00151	0.000974642	0.000701945	0.000296229		13324	0.99869	0.99932	1.00187	1.0007
22.7041	538		22.9441	1534		16.7098	300		9.35728	0.0006161	0.00144	0.000882147	0.000709516	0.000283838		13325.9	0.99839	0.99901	1.00144	1.00074
22.714	505		22.954	1529		16.7303	329		9.38796	0.000612373	0.00135	0.00078333	0.000711334	0.000273592		13328.2	0.99833	0.99898	1.00108	1.00078
22.724	491		22.964	1531		16.7508	296		9.41864	0.000612882	0.00126	0.000681806	0.000709334	0.000265665		13329.9	0.99841	0.99934	1.00114	1.00077
22.734	522		22.974	1545		16.7712	287		9.44932	0.000615303	0.00116	0.000582851	0.000705738	0.000260133		13332	0.99895	0.99965	1.00094	1.00054
22.744	475		22.984	1533		16.7917	287		9.48	0.000617585	0.00105	0.000494369	0.000702898	0.000256971		13333.9	0.99953	1.00019	1.00078	1.00065
22.754	498		22.994	1511		16.8121	305		9.51068	0.000618102	0.000942181	0.000427862	0.00070307	0.000256072		13337.2	0.99963	1.00052	1.00074	1.00013
22.764	526		23.004	1544		16.8326	308		9.54136	0.000615699	0.000838139	0.000396744	0.000708112	0.000257254		13340	0.99978	1.00055	1.00063	1.00076
22.7739	525		23.0139	1527		16.853	319		9.57204	0.000609687	0.00074075	0.000408048	0.000719183	0.000260283		13343.1	1.00025	1.00027	1.00055	0.99974
22.7839	515		23.0239	1560		16.8735	294		9.60272	0.000599789	0.000654284	0.000454865	0.000736532	0.000264889		13346.1	1.00095	1.0002	0.99987	1.00014
22.7939	507		23.0339	1485		16.894	306		9.6334	0.00058608	0.00058317	0.000522416	0.000759458	0.000270795		13349.2	1.00102	0.99994	0.99994	1.00071
22.8039	487		23.0439	1528		16.9144	320		9.66408	0.000568921	0.000531276	0.000597621	0.000786451	0.000277735		13352.2	1.00101	1.00016	0.99988	1.00086
22.8139	474		23.0539	1585		16.9349	306		9.69476	0.000548876	0.000500549	0.000671677	0.00081544	0.000285476		13355.1	1.00089	1.00013	1.00005	1.00066
22.8238	516		23.0638	1528		16.9553	291		9.72544	0.000526636	0.000489668	0.000739029	0.00084407	0.000293838		13358.1	1.00106	1.00016	1.00005	1.00077
22.8338	503		23.0738	1556		16.9758	327		9.75612	0.000502929	0.000494029	0.000796176	0.00086994	0.000302704		13361.2	1.00092	1.00031	1.00022	1.001
22.8438	533		23.0838	1535		16.9963	332		9.7868	0.000478439	0.000507332	0.000840948	0.000890776	0.000312029		13364.2	1.0005	1.00026	1.0005	1.00081
22.8538	474		23.0938	1558		17.0167	327		9.81748	0.000453718	0.000523498	0.000872113	0.000904546	0.00032183		13367.3	1.0002	1.0002	1.00043	1.00076
22.8638	503		23.1038	1531		17.0372	351		9.84816	0.00042913	0.000537753	0.000889171	0.000909527	0.000332174		13370.3	1.00005	1.00002	1.0003	1.00074
22.8737	498		23.1137	1499		17.0576	348		9.87884	0.000404815	0.000546903	0.000892223	0.000904347	0.000343153		13373.5	0.99972	0.99979	0.99994	1.00089
22.8837	529		23.1237	1476		17.0781	364		9.90952	0.000380707	0.000549234	0.000881889	0.000888012	0.000354851		13376.5	0.99972	0.99983	0.99978	1.00089
22.8937	518		23.1337	1462		17.0985	374		9.9402	0.000356618	0.000544369	0.000859229	0.000859918	0.000367309		13379.5	0.99966	0.9997	0.99971	1.00075
22.9037	530		23.1437	1514		17.119	360		9.97088	0.00033238	0.000533202	0.000825676	0.000819865	0.000380489		13382.6	0.99976	0.99962	0.99997	1.00076
22.9137	502		23.1537	1580		17.1395	321									13385.5	1.00023	0.99984	1.00045	1.0009
22.9236	533		23.1636	1617		17.1599	406									13388.5	1.00025	0.99966	1.00062	1.00078
22.9336	523		23.1736	1480		17.1804	349									13391.6	1.00006	0.9993	1.00043	1.00047
22.9436	495		23.1836	1540		17.2008	375									13394.6	1.00018	0.99955	1.0001	1.0003
22.9536	464		23.1936	1507		17.2213	382									13397.7	1.0002	0.99953	0.99982	1.00028
22.9636	505		23.2036	1512		17.2417	381									13400.6	1.00043	0.99936	0.99991	1.00032
22.9735	467		23.2135	1486		17.2622	380									13403.5	1.00046	0.99987	0.99983	1.00033
22.9835	558		23.2235	1541		17.2827	365									13406.7	1.00028	0.99966	0.99978	1.00039
22.9935	506		23.2335	1556		17.3031	326									13409.5	1.00016	0.99924	0.99943	1.00021
23.0035	487		23.2435	1521		17.3236	351									13412.4	1.0004	0.99905	0.99936	0.99985
23.0135	489		23.2535	1539		17.344	377									13415.4	1.00051	0.9989	0.99937	0.99971
23.0234	495		23.2634	1533		17.3645	382									13418.1	1.00027	0.99858	0.99913	0.99959
23.0334	493		23.2734	1517		17.385	388									13421.2	1.00044	0.99849	0.99894	0.99965
23.0434	521		23.2834	1520		17.4054	370									13424.1	1.0005	0.99837	0.99857	0.99948
23.0534	454		23.2934	1573		17.4259	384									13427.3	1.00045	0.99807	0.9987	0.99953
23.0634	449		23.3034	1500		17.4463	360									13430.1	1.00055	0.99801	0.99834	0.99943
23.0733	503		23.3133	1572		17.4668	373									13433.2	1.00081	0.99792	0.99843	0.99933
23.0833	528		23.3233	1585		17.4872	361									13436.1	1.00075	0.99772	0.99841	0.99945
23.0933	498		23.3333	1564		17.5077	368									13439.3	1.0013	0.99754	0.99866	0.99933
23.1033	543		23.3433	1554		17.5282	387									13442.2	1.00126	0.9976	0.99884	0.99951
23.1133	537		23.3533	1535		17.5486	387									13445.3	1.00146	0.99745	0.9988	0.99952
23.1233	511		23.3633	1597		17.5691	367									13448.3	1.00215	0.99726	0.9987	0.99953
23.1332	531		23.3732	1526		17.5895	379									13451.4	1.00252	0.9975	0.99847	0.9994
23.1432	511		23.3832	1558		17.61	379									13454.4	1.00301	0.99752	0.99835	0.99953
23.1532	508		23.3932	1522		17.6305	423									13457.7	1.00327	0.99723	0.99822	0.9995
23.1632	532		23.4032	1557		17.6509	390									13460.6	1.00343	0.99704	0.99807	0.99942
23.1732	509		23.4132	1554		17.6714	425									13463.5	1.00349	0.99725	0.99809	0.99928
23.1831	507		23.4231	1543		17.6918	400									13466.6	1.00352	0.99711	0.99825	0.99949
23.1931	518		23.4331	1522		17.7123	412									13469.9	1.00356	0.99704	0.99809	0.99921
23.2031	500		23.4431	1534		17.7327	425									13472.8	1.00359	0.99709	0.99808	0.99938
23.2131	510		23.4531	1527		17.7532	449									13475.7	1.00362	0.99726	0.99803	0.99901
23.2231	497		23.4631	1535		17.7737	496									13478.7	1.00365	0.99783	0.99825	0.99888
23.233	482		23.473	1546		17.7941	464									13481.7	1.00368	0.99891	0.99883	0.99891
23.243	473		23.483	1559		17.8146	418									13484.7	1.00371	1.00016	0.99936	0.99903
23.253	571		23.493	1529		17.835	450									13487.6	1.00374	1.00157	1.00008	0.99902
23.263	479		23.503	1575		17.8555	463									13490.5	1.00377	1.00271	1.00048	0.99921
23.273	517		23.513	1620		17.876	442									13493.5	1.00381	1.003	1.00067	0.99916
23.2829	543		23.5229	1567		17.8964	464									13496.3	1.00384	1.00319	1.00065	0.99903
23.2929	483		23.5329	1562		17.9169	418									13499.3	1.00387	1.00281	1.00023	0.99915
23.3029	522		23.5429	1606		17.9373	467									13502.1	1.0039	1.00257	1.00009	0.99922
23.3129	531		23.5529	1601		17.9578	430									13505.1	1.00393	1.00217	1.00009	0.99915
23.3229	461		23.5629	1607		17.9782	407									13508.2	1.00396	1.0019	1.00007	0.99916
23.3328	491		23.5728	1589		17.9987	453									13511.3	1.004	1.00146	0.99987	0.99924
23.3428	501		23.5828	1597		18.0192	445									13514.2	1.00403	1.00135	0.99984	0.99923
23.3528	512		23.5928	1612		18.0396	482									13517.5	1.00406	1.00117	0.99978	0.99933
23.3628	460		23.6028	1512		18.0601	496									13520.4	1.00409	1.00134	0.99989	0.99943
23.3728	505		23.6128	1612		18.0805	483									13523.6	1.00413	1.00165	0.99998	0.99953
23.3827	513		23.6227	1605		18.101	486									13526.6	1.00416	1.00181	1.00024	0.9993
23.3927	487		23.6327	1611		18.1215	517									13529.5	1.00419	1.00206	1.00052	0.99938
23.4027	478		23.6427	1555		18.1419	501									13532.7	1.00422	1.00205	1.0006	0.99944
23.4127	508		23.6527	1689		18.1624	442									13535.9	1.00426	1.00218	1.00074	0.99952
23.4227	490		23.6627	1694		18.1828	493									13539	1.00429	1.00213	1.00088	0.99921
23.4326	521		23.6726	1676		18.2033	448									13542	1.00432	1.00235	1.00077	0.99931
23.4426	515		23.6826	1601		18.2237	469									13544.8	1.00435	1.00214	1.00065	0.99951
23.4526	524		23.6926	1570		18.2442	476									13547.9	1.00439	1.00202	1.00036	0.99963
23.4626	498		23.7026	1645		18.2647	478									13551	1.00442	1.002	1.00024	0.99949
23.4726	503		23.7126	1652		18.2851	491									13554.1	1.00445	1.0018	1.00025	0.99958
23.4826	529		23.7226	1686		18.3056	478									13557	1.00448	1.00135	1.00023	0.99957
23.4925	469		23.7325	1655		18.326	462									13560	1.00451	1.00147	1.0002	0.99967
23.5025	541		23.7425	1581		18.3465	495									13562.7	1.00454	1.00133	1.00012	0.99968
23.5125	485		23.7525	1640		18.3669	529									13565.9	1.00458	1.00114	1.00032	0.99966
23.5225	483		23.7625	1687		18.3874	481									13568.9	1.00461	1.00094	1.00033	0.99972
23.5325	530		23.7725	1713		18.4079	462									13571.7	1.00464	1.0009	1.00031	0.99978
23.5424	517		23.7824	1710		18.4283	455									13574.6	1.00467	1.00073	1.00008	0.99991
23.5524	497		23.7924	1684		18.4488	510									13577.4	1.0047	1.00065	1.00018	0.99986
23.5624	508		23.8024	1694		18.4692	519									13580.4	1.00473	1.00066	1.00042	0.99957
23.5724	509		23.8124	1734		18.4897	518									13583.4	1.00476	1.00054	1.00029	0.99953
23.5824	484		23.8224	1674		18.5102	519									13586.5	1.0048	1.00056	1.00011	0.99973
23.5923	506		23.8323	1699		18.5306	485									13589.5	1.00483	1.00024	0.99974	0.99997
23.6023	515		23.8423	1714		18.5511	553									13592.4	1.00486	0.99999	0.99981	0.99984
23.6123	570		23.8523	1745		18.5715	561									13595.4	1.00489	0.99983	1.0001	1.00003
23.6223	537		23.8623	1709		18.592	528									13598.5	1.00493	0.99983	1.00027	1.00034
23.6323	544		23.8723	1734		18.6124	520									13601.7	1.00496	0.99999	1.00027	1.00018
23.6422	480		23.8822	1794		18.6329	540									13604.6	1.00499	1.00018	1.00024	1.00025
23.6522	589		23.8922	1732		18.6534	519									13607.6	1.00502	1.00045	1.00021	1.00028
23.6622	491		23.9022	1749		18.6738	557									13610.7	1.00505	1.00021	1.00047	1.00041
23.6722	524		23.9122	1786		18.6943	519									13613.7	1.00509	1.00003	1.00021	1.00024
23.6822	525		23.9222	1735		18.7147	577									13616.9	1.00512	0.99957	1.00034	1.00046
23.6921	531		23.9321	1749		18.7352	545									13620	1.00515	0.99941	1.00018	1.00055
23.7021	511		23.9421	1726		18.7557	529									13623	1.00519	0.99929	1.00043	1.00033
23.7121	525		23.9521	1801		18.7761	547									13626	1.00522	0.99949	1.00058	1.00047
23.7221	544		23.9621	1734		18.7966	542									13629.1	1.00525	0.99928	1.00078	1.00051
23.7321	532		23.9721	1732		18.817	577									13632.1	1.00528	0.9994	1.0004	1.00049
23.742	496		23.982	1714		18.8375	534									13635.3	1.00532	0.99928	0.99985	1.00051
23.752	516		23.992	1807		18.8579	565									13638.7	1.00535	0.99911	0.99964	1.00018
23.762	518		24.002	1889		18.8784	548									13642.6	1.00539	0.99885	0.99992	1.00045
23.772	508		24.012	1807		18.8989	526									13646.6	1.00544	0.99866	1.00015	1.00055
23.782	513		24.022	1803		18.9193	608									13650.4	1.00548	0.99878	1.00026	1.00069
23.7919	641		24.0319	1829		18.9398	550									13654.3	1.00552	0.99867	1.00003	1.00083
23.8019	523		24.0419	1786		18.9602	595									13658.1	1.00556	0.99848	0.99979	1.0008
23.8119	557		24.0519	1825		18.9807	552									13662.2	1.0056	0.99814	0.99986	1.00064
23.8219	528		24.0619	1836		19.0012	553									13666.2	1.00565	0.99831	1.00009	1.00074
23.8319	531		24.0719	1784		19.0216	539									13670.1	1.00569	0.99799	1.0005	1.00083
23.8419	566		24.0819	1768		19.0421	523									13674.1	1.00573	0.99781	1.0005	1.00098
23.8518	516		24.0918	1815		19.0625	479									13678.2	1.00577	0.99767	1.00053	1.00104
23.8618	525		24.1018	1902		19.083	572									13682.2	1.00582	0.99774	1.00034	1.00099
23.8718	541		24.1118	1807		19.1034	556									13686.3	1.00586	0.99759	1.00014	1.00114
23.8818	538		24.1218	1837		19.1239	568									13690.2	1.0059	0.99737	1.00008	1.00117
23.8918	569		24.1318	1858		19.1444	557									13694.4	1.00595	0.99732	1.00034	1.00118
23.9017	530		24.1417	1800		19.1648	555									13698.5	1.00599	0.99744	1.00052	1.00144
23.9117	551		24.1517	1829		19.1853	582									13702.7	1.00604	0.99745	1.00062	1.00133
23.9217	532		24.1617	1793		19.2057	622									13706.4	1.00608	0.99747	1.00053	1.00104
23.9317	551		24.1717	1892		19.2262	606									13710.7	1.00612	0.99782	1.00029	1.00087
23.9417	572		24.1817	1902		19.2467	629									13714.7	1.00616	0.99819	1.00036	1.0008
23.9516	592		24.1916	1875		19.2671	630									13718.7	1.00621	0.99827	1.00106	1.00153
23.9616	582		24.2016	1910		19.2876	601									13722.5	1.00625	0.99831	1.00172	1.00261
23.9716	588		24.2116	1955		19.308	595									13726.6	1.00629	0.99843	1.00166	1.00255
23.9816	586		24.2216	1994		19.3285	594									13730.6	1.00633	0.99802	1.00119	1.00225
23.9916	549		24.2316	1969		19.3489	573									13734.4	1.00637	0.99786	1.00107	1.00233
24.0015	541		24.2415	1845		19.3694	614									13738.3	1.00642	0.99775	1.00149	1.00244
24.0115	512		24.2515	1980		19.3899	672									13742.1	1.00646	0.99751	1.00149	1.00281
24.0215	549		24.2615	1913		19.4103	619									13746.2	1.0065	0.99731	1.0016	1.00245
24.0315	558		24.2715	1975		19.4308	656									13750.1	1.00654	0.99736	1.00147	1.00262
24.0415	565		24.2815	1989		19.4512	656									13754.1	1.00658	0.99702	1.00138	1.00296
24.0514	589		24.2914	1939		19.4717	639									13758.2	1.00663	0.99688	1.00128	1.00304
24.0614	578		24.3014	1994		19.4921	653									13762.1	1.00667	0.99689	1.00139	1.00305
24.0714	567		24.3114	1945		19.5126	596									13766.2	1.00671	0.99692	1.00127	1.00314
24.0814	567		24.3214	1963		19.5331	638
24.0914	555		24.3314	2024		19.5535	617
24.1013	607		24.3413	1986		19.574	586
24.1113	603		24.3513	2040		19.5944	587
24.1213	588		24.3613	1984		19.6149	665
24.1313	543		24.3713	2008		19.6354	618
24.1413	573		24.3813	2037		19.6558	641
24.1512	570		24.3912	2067		19.6763	638
24.1612	597		24.4012	2134		19.6967	661
24.1712	585		24.4112	2111		19.7172	658
24.1812	599		24.4212	2202		19.7376	622
24.1912	580		24.4312	2144		19.7581	615
24.2012	627		24.4412	2129		19.7786	670
24.2111	587		24.4511	2165		19.799	719
24.2211	577		24.4611	2075		19.8195	673
24.2311	636		24.4711	2143		19.8399	672
24.2411	596		24.4811	2156		19.8604	707
24.2511	633		24.4911	2219		19.8809	730
24.261	609		24.501	2132		19.9013	779
24.271	640		24.511	2235		19.9218	800
24.281	704		24.521	2216		19.9422	837
24.291	646		24.531	2283		19.9627	789
24.301	601		24.541	2224		19.9831	725
24.3109	592		24.5509	2223		20.0036	780
24.3209	672		24.5609	2334		20.0241	660
24.3309	640		24.5709	2274		20.0445	674
24.3409	651		24.5809	2275		20.065	605
24.3509	626		24.5909	2316		20.0854	629
24.3608	617		24.6008	2330		20.1059	648
24.3708	660		24.6108	2493		20.1264	663
24.3808	682		24.6208	2450		20.1468	681
24.3908	647		24.6308	2392		20.1673	690
24.4008	692		24.6408	2414		20.1877	672
24.4107	638		24.6507	2417		20.2082	680
24.4207	689		24.6607	2426		20.2286	687
24.4307	670		24.6707	2504		20.2491	705
24.4407	681		24.6807	2572		20.2696	637
24.4507	646		24.6907	2605		20.29	650
24.4606	641		24.7006	2627		20.3105	693
24.4706	678		24.7106	2637		20.3309	658
24.4806	726		24.7206	2697		20.3514	652
24.4906	684		24.7306	2740		20.3719	692
24.5006	650		24.7406	2800		20.3923	661
24.5105	713		24.7505	2905		20.4128	668
24.5205	644		24.7605	2836		20.4332	712
24.5305	728		24.7705	2976		20.4537	711
24.5405	675		24.7805	3003		20.4742	673
24.5505	714		24.7905	3032		20.4946	674
24.5605	716		24.8005	3112		20.5151	659
24.5704	686		24.8104	3204		20.5355	696
24.5804	681		24.8204	3206		20.556	668
24.5904	711		24.8304	3281		20.5764	703
24.6004	763		24.8404	3359		20.5969	672
24.6104	684		24.8504	3330		20.6173	677
24.6203	757		24.8603	3295		20.6378	668
24.6303	729		24.8703	3459		20.6583	680
24.6403	714		24.8803	3149		20.6787	697
24.6503	760		24.8903	3405		20.6992	663
24.6603	729		24.9003	3200		20.7196	678
24.6702	736		24.9102	3165		20.7401	672
24.6802	763		24.9202	3256		20.7606	690
24.6902	829		24.9302	3265		20.781	734
24.7002	813		24.9402	3185		20.8015	660
24.7102	765		24.9502	3278		20.8219	747
24.7201	782		24.9601	3118		20.8424	710
24.7301	824		24.9701	3227		20.8629	765
24.7401	771		24.9801	3177		20.8833	734
24.7501	847		24.9901	3148		20.9038	833
24.7601	812		25.0001	3178		20.9242	839
24.77	811		25.01	3243		20.9447	902
24.78	780		25.02	3256		20.9651	947
24.79	806		25.03	3308		20.9856	851
24.8	857		25.04	3309		21.0061	872
24.81	867		25.05	3337		21.0265	773
24.8199	810		25.0599	3414		21.047	733
24.8299	849		25.0699	3430		21.0674	714
24.8399	836		25.0799	3511		21.0879	702
24.8499	932		25.0899	3404		21.1084	717
24.8599	871		25.0999	3515		21.1288	710
24.8698	868		25.1098	3444		21.1493	761
24.8798	900		25.1198	3672		21.1697	659
24.8898	893		25.1298	3493		21.1902	733
24.8998	887		25.1398	3615		21.2106	685
24.9098	912		25.1498	3632		21.2311	681
24.9197	907		25.1597	3704		21.2516	696
24.9297	919		25.1697	3641		21.272	674
24.9397	943		25.1797	3695		21.2925	690
24.9497	947		25.1897	3847		21.3129	727
24.9597	997		25.1997	3752		21.3334	785
24.9697	979		25.2097	3962		21.3539	726
24.9796	929		25.2196	3918		21.3743	733
24.9896	962		25.2296	4034		21.3948	726
24.9996	974		25.2396	3968		21.4152	715
25.0096	1072		25.2496	4085		21.4357	738
25.0196	1053		25.2596	4010		21.4561	730
25.0295	966		25.2695	4001		21.4766	712
25.0395	1039		25.2795	4140		21.4971	753
25.0495	956		25.2895	4170		21.5175	734
25.0595	1060		25.2995	4195		21.538	732
25.0695	1065		25.3095	4195		21.5584	727
25.0794	1053		25.3194	4211		21.5789	729
25.0894	1031		25.3294	4506		21.5994	791
25.0994	1051		25.3394	4394		21.6198	784
25.1094	1039		25.3494	4521		21.6403	740
25.1194	1145		25.3594	4435		21.6607	727
25.1293	1157		25.3693	4539		21.6812	718
25.1393	1124		25.3793	4653		21.7016	722
25.1493	1105		25.3893	4699		21.7221	714
25.1593	1134		25.3993	4685		21.7426	792
25.1693	1154		25.4093	4867		21.763	764
25.1792	1177		25.4192	4810		21.7835	765
25.1892	1213		25.4292	4991		21.8039	730
25.1992	1125		25.4392	4882		21.8244	732
25.2092	1198		25.4492	5022		21.8448	713
25.2192	1211		25.4592	5024		21.8653	759
25.2291	1152		25.4691	5067		21.8858	807
25.2391	1176		25.4791	5298		21.9062	774
25.2491	1228		25.4891	5367		21.9267	782
25.2591	1269		25.4991	5328		21.9471	786
25.2691	1249		25.5091	5487		21.9676	783
25.279	1260		25.519	5592		21.9881	774
25.289	1275		25.529	5504		22.0085	743
25.299	1340		25.539	5562		22.029	767
25.309	1352		25.549	5734		22.0494	752
25.319	1321		25.559	5695		22.0699	743
25.329	1325		25.569	5768		22.0903	777
25.3389	1395		25.5789	5831		22.1108	767
25.3489	1420		25.5889	5903		22.1313	775
25.3589	1471		25.5989	5965		22.1517	781
25.3689	1324		25.6089	5886		22.1722	755
25.3789	1370		25.6189	6058		22.1926	799
25.3888	1435		25.6288	5935		22.2131	803
25.3988	1453		25.6388	6099		22.2336	760
25.4088	1466		25.6488	6096		22.254	820
25.4188	1433		25.6588	6209		22.2745	755
25.4288	1488		25.6688	6232		22.2949	738
25.4387	1435		25.6787	6285		22.3154	740
25.4487	1536		25.6887	6457		22.3358	745
25.4587	1488		25.6987	6508		22.3563	748
25.4687	1554		25.7087	6590		22.3768	729
25.4787	1594		25.7187	6509		22.3972	775
25.4886	1593		25.7286	6526		22.4177	770
25.4986	1551		25.7386	6602		22.4381	787
25.5086	1574		25.7486	6497		22.4586	756
25.5186	1602		25.7586	6839		22.4791	820
25.5286	1644		25.7686	6815		22.4995	828
25.5385	1681		25.7785	6775		22.52	850
25.5485	1651		25.7885	6842		22.5404	810
25.5585	1706		25.7985	7143		22.5609	833
25.5685	1776		25.8085	6989		22.5813	830
25.5785	1791		25.8185	7189		22.6018	870
25.5884	1758		25.8284	7112		22.6223	788
25.5984	1793		25.8384	7071		22.6427	796
25.6084	1816		25.8484	7287		22.6632	805
25.6184	1862		25.8584	7342		22.6836	784
25.6284	1947		25.8684	7515		22.7041	863
25.6383	1872		25.8783	7475		22.7246	831
25.6483	1974		25.8883	7622		22.745	849
25.6583	1946		25.8983	7644		22.7655	823
25.6683	1940		25.9083	7621		22.7859	833
25.6783	1977		25.9183	7735		22.8064	796
25.6883	1954		25.9283	7702		22.8268	876
25.6982	2001		25.9382	7840		22.8473	870
25.7082	2007		25.9482	7831		22.8678	851
25.7182	2051		25.9582	7889		22.8882	875
25.7282	2107		25.9682	7982		22.9087	905
25.7382	2127		25.9782	8089		22.9291	890
25.7481	2096		25.9881	8166		22.9496	918
25.7581	2071		25.9981	8213		22.9701	854
25.7681	2255		26.0081	8224		22.9905	868
25.7781	2235		26.0181	8355		23.011	882
25.7881	2257		26.0281	8390		23.0314	866
25.798	2348		26.038	8619		23.0519	918
25.808	2288		26.048	8545		23.0723	839
25.818	2394		26.058	8582		23.0928	878
25.828	2353		26.068	8586		23.1133	906
25.838	2355		26.078	8668		23.1337	848
25.8479	2307		26.0879	8868		23.1542	883
25.8579	2393		26.0979	8923		23.1746	908
25.8679	2515		26.1079	8957		23.1951	893
25.8779	2473		26.1179	9028		23.2155	901
25.8879	2384		26.1279	9235		23.236	985
25.8978	2430		26.1378	9255		23.2565	924
25.9078	2525		26.1478	9422		23.2769	859
25.9178	2576		26.1578	9745		23.2974	961
25.9278	2640		26.1678	9778		23.3178	936
25.9378	2524		26.1778	9864		23.3383	923
25.9477	2592		26.1877	10013		23.3588	955
25.9577	2597		26.1977	9946		23.3792	964
25.9677	2677		26.2077	10293		23.3997	1014
25.9777	2702		26.2177	10435		23.4201	964
25.9877	2610		26.2277	10703		23.4406	1078
25.9976	2765		26.2376	10808		23.461	959
26.0076	2762		26.2476	11230		23.4815	1063
26.0176	2794		26.2576	11609		23.502	1049
26.0276	2762		26.2676	11661		23.5224	1030
26.0376	2928		26.2776	12153		23.5429	1021
26.0476	2862		26.2876	12445		23.5633	1002
26.0575	2911		26.2975	13081		23.5838	1018
26.0675	2960		26.3075	13520		23.6043	1059
26.0775	2953		26.3175	13978		23.6247	1051
26.0875	2922		26.3275	14468		23.6452	1070
26.0975	2996		26.3375	15241		23.6656	1164
26.1074	3011		26.3474	16069		23.6861	1093
26.1174	2935		26.3574	17025		23.7065	1115
26.1274	3048		26.3674	17801		23.727	1120
26.1374	3102		26.3774	19217		23.7475	1069
26.1474	3128		26.3874	20125		23.7679	1152
26.1573	3146		26.3973	21406		23.7884	1096
26.1673	3148		26.4073	22699		23.8088	1144
26.1773	3182		26.4173	23892		23.8293	1191
26.1873	3302		26.4273	25592		23.8498	1137
26.1973	3231		26.4373	27066		23.8702	1124
26.2072	3236		26.4472	27778		23.8907	1211
26.2172	3320		26.4572	29516		23.9111	1215
26.2272	3383		26.4672	29872		23.9316	1168
26.2372	3374		26.4772	30621		23.952	1207
26.2472	3474		26.4872	30884		23.9725	1187
26.2571	3532		26.4971	30810		23.993	1170
26.2671	3450		26.5071	30479		24.0134	1203
26.2771	3523		26.5171	29738		24.0339	1256
26.2871	3626		26.5271	28806		24.0543	1279
26.2971	3662		26.5371	27498		24.0748	1233
26.307	3734		26.547	25882		24.0953	1244
26.317	3816		26.557	24633		24.1157	1243
26.327	3833		26.567	22490		24.1362	1268
26.337	3978		26.577	20811		24.1566	1372
26.347	4082		26.587	19092		24.1771	1301
26.3569	4260		26.5969	17601		24.1975	1335
26.3669	4286		26.6069	15901		24.218	1338
26.3769	4458		26.6169	14441		24.2385	1373
26.3869	4549		26.6269	12973		24.2589	1396
26.3969	4852		26.6369	12029		24.2794	1414
26.4069	4863		26.6469	10786		24.2998	1428
26.4168	5112		26.6568	9881		24.3203	1434
26.4268	5150		26.6668	9206		24.3407	1457
26.4368	5472		26.6768	8443		24.3612	1447
26.4468	5669		26.6868	7848		24.3817	1485
26.4568	6047		26.6968	7285		24.4021	1490
26.4667	6345		26.7067	6936		24.4226	1515
26.4767	6560		26.7167	6564		24.443	1523
26.4867	6744		26.7267	6065		24.4635	1639
26.4967	7321		26.7367	6011		24.484	1591
26.5067	7673		26.7467	5653		24.5044	1720
26.5166	8225		26.7566	5493		24.5249	1681
26.5266	8647		26.7666	5133		24.5453	1755
26.5366	9144		26.7766	5251		24.5658	1709
26.5466	9456		26.7866	4986		24.5862	1903
26.5566	9949		26.7966	4562		24.6067	1879
26.5665	10609		26.8065	4665		24.6272	1975
26.5765	10783		26.8165	4379		24.6476	2238
26.5865	11076		26.8265	4282		24.6681	2338
26.5965	11320		26.8365	4241		24.6885	2382
26.6065	11187		26.8465	4123		24.709	2434
26.6164	11374		26.8564	3910		24.7294	2288
26.6264	11222		26.8664	3833		24.7499	2128
26.6364	10959		26.8764	3843		24.7704	2136
26.6464	10583		26.8864	3700		24.7908	2105
26.6564	10190		26.8964	3608		24.8113	2073
26.6663	9654		26.9063	3549		24.8317	1960
26.6763	9178		26.9163	3402		24.8522	1982
26.6863	8408		26.9263	3432		24.8727	2102
26.6963	7940		26.9363	3318		24.8931	2123
26.7063	7258		26.9463	3374		24.9136	2175
26.7162	6685		26.9562	3230		24.934	2085
26.7262	6167		26.9662	3274		24.9545	2270
26.7362	5536		26.9762	3155		24.9749	2223
26.7462	5131		26.9862	3089		24.9954	2328
26.7562	4656		26.9962	2963		25.0159	2375
26.7662	4145		27.0062	3040		25.0363	2298
26.7761	3937		27.0161	3022		25.0568	2426
26.7861	3545		27.0261	2834		25.0772	2561
26.7961	3264		27.0361	2831		25.0977	2612
26.8061	3126		27.0461	2861		25.1181	2618
26.8161	2970		27.0561	2844		25.1386	2638
26.826	2748		27.066	2750		25.1591	2742
26.836	2673		27.076	2813		25.1795	2782
26.846	2511		27.086	2574		25.2	2709
26.856	2433		27.096	2634		25.2204	3014
26.866	2314		27.106	2554		25.2409	3008
26.8759	2163		27.1159	2479		25.2614	3047
26.8859	2069		27.1259	2558		25.2818	3059
26.8959	2053		27.1359	2504		25.3023	3293
26.9059	1967		27.1459	2442		25.3227	3306
26.9159	1947		27.1559	2475		25.3432	3303
26.9258	1888		27.1658	2437		25.3636	3334
26.9358	1797		27.1758	2359		25.3841	3332
26.9458	1803		27.1858	2345		25.4046	3464
26.9558	1596		27.1958	2345		25.425	3620
26.9658	1649		27.2058	2408		25.4455	3663
26.9757	1544		27.2157	2218		25.4659	3608
26.9857	1594		27.2257	2301		25.4864	3780
26.9957	1513		27.2357	2215		25.5069	3939
27.0057	1408		27.2457	2250		25.5273	3997
27.0157	1368		27.2557	2195		25.5478	4076
27.0256	1341		27.2656	2172		25.5682	4209
27.0356	1427		27.2756	2076		25.5887	4237
27.0456	1321		27.2856	2096		25.6091	4444
27.0556	1350		27.2956	2071		25.6296	4495
27.0656	1241		27.3056	2003		25.6501	4576
27.0755	1284		27.3155	2036		25.6705	4740
27.0855	1213		27.3255	2046		25.691	4614
27.0955	1199		27.3355	2011		25.7114	4699
27.1055	1158		27.3455	2073		25.7319	5013
27.1155	1123		27.3555	2029		25.7524	5119
27.1255	1085		27.3655	1984		25.7728	5290
27.1354	1068		27.3754	1992		25.7933	5276
27.1454	1128		27.3854	1936		25.8137	5434
27.1554	1067		27.3954	1915		25.8342	5472
27.1654	1048		27.4054	1961		25.8546	5668
27.1754	1036		27.4154	1871		25.8751	5751
27.1853	1056		27.4253	1844		25.8956	5986
27.1953	1010		27.4353	1823		25.916	6004
27.2053	1033		27.4453	1872		25.9365	6116
27.2153	1066		27.4553	1765		25.9569	6246
27.2253	1005		27.4653	1798		25.9774	6368
27.2352	991		27.4752	1781		25.9979	6426
27.2452	1016		27.4852	1836		26.0183	6477
27.2552	958		27.4952	1754		26.0388	6606
27.2652	925		27.5052	1701		26.0592	6693
27.2752	934		27.5152	1731		26.0797	6601
27.2851	934		27.5251	1728		26.1001	7128
27.2951	931		27.5351	1719		26.1206	7276
27.3051	965		27.5451	1768		26.1411	7328
27.3151	893		27.5551	1724		26.1615	7483
27.3251	856		27.5651	1594		26.182	7473
27.335	882		27.575	1632		26.2024	7818
27.345	856		27.585	1693		26.2229	8008
27.355	836		27.595	1638		26.2433	8461
27.365	814		27.605	1630		26.2638	8889
27.375	881		27.615	1642		26.2843	9200
27.3849	782		27.6249	1626		26.3047	9754
27.3949	818		27.6349	1577		26.3252	10403
27.4049	789		27.6449	1604		26.3456	11318
27.4149	791		27.6549	1669		26.3661	12500
27.4249	781		27.6649	1493		26.3866	13617
27.4348	792		27.6748	1555		26.407	15563
27.4448	825		27.6848	1549		26.4275	17408
27.4548	729		27.6948	1578		26.4479	19392
27.4648	721		27.7048	1532		26.4684	21746
27.4748	772		27.7148	1523		26.4888	23631
27.4848	737		27.7248	1530		26.5093	25070
27.4947	737		27.7347	1482		26.5298	25212
27.5047	695		27.7447	1489		26.5502	23825
27.5147	744		27.7547	1496		26.5707	21464
27.5247	721		27.7647	1482		26.5911	18841
27.5347	712		27.7747	1497		26.6116	16018
27.5446	712		27.7846	1503		26.6321	13165
27.5546	672		27.7946	1487		26.6525	10599
27.5646	664		27.8046	1512		26.673	8826
27.5746	698		27.8146	1511		26.6934	7265
27.5846	656		27.8246	1430		26.7139	6166
27.5945	684		27.8345	1480		26.7343	5388
27.6045	649		27.8445	1421		26.7548	4792
27.6145	621		27.8545	1440		26.7753	4443
27.6245	693		27.8645	1411		26.7957	4118
27.6345	627		27.8745	1385		26.8162	3912
27.6444	635		27.8844	1371		26.8366	3691
27.6544	633		27.8944	1431		26.8571	3332
27.6644	570		27.9044	1352		26.8776	3261
27.6744	608		27.9144	1316		26.898	3107
27.6844	642		27.9244	1366		26.9185	3039
27.6943	606		27.9343	1344		26.9389	3046
27.7043	583		27.9443	1368		26.9594	2833
27.7143	638		27.9543	1377		26.9798	2721
27.7243	620		27.9643	1331		27.0003	2505
27.7343	592		27.9743	1306		27.0208	2542
27.7442	576		27.9842	1378		27.0412	2466
27.7542	613		27.9942	1351		27.0617	2468
27.7642	590		28.0042	1321		27.0821	2473
27.7742	557		28.0142	1383		27.1026	2524
27.7842	585		28.0242	1388		27.1231	2623
27.7941	580		28.0341	1262		27.1435	2720
27.8041	611		28.0441	1332		27.164	2731
27.8141	576		28.0541	1309		27.1844	2668
27.8241	605		28.0641	1329		27.2049	2575
27.8341	560		28.0741	1337		27.2253	2409
27.8441	526		28.0841	1281		27.2458	2205
27.854	569		28.094	1345		27.2663	2020
27.864	548		28.104	1310		27.2867	1882
27.874	586		28.114	1261		27.3072	1877
27.884	556		28.124	1342		27.3276	1787
27.894	537		28.134	1262		27.3481	1780
27.9039	585		28.1439	1298		27.3686	1654
27.9139	536		28.1539	1264		27.389	1665
27.9239	520		28.1639	1253		27.4095	1597
27.9339	541		28.1739	1260		27.4299	1545
27.9439	546		28.1839	1298		27.4504	1556
27.9538	521		28.1938	1286		27.4708	1524
27.9638	534		28.2038	1221		27.4913	1516
27.9738	549		28.2138	1273		27.5118	1592
27.9838	498		28.2238	1286		27.5322	1526
27.9938	507		28.2338	1275		27.5527	1470
28.0037	519		28.2437	1242		27.5731	1414
28.0137	547		28.2537	1227		27.5936	1441
28.0237	546		28.2637	1253		27.614	1441
28.0337	507		28.2737	1238		27.6345	1470
28.0437	502		28.2837	1243		27.655	1449
28.0536	539		28.2936	1198		27.6754	1449
28.0636	478		28.3036	1241		27.6959	1356
28.0736	509		28.3136	1210		27.7163	1345
28.0836	499		28.3236	1206		27.7368	1409
28.0936	508		28.3336	1245		27.7573	1322
28.1035	499		28.3435	1226		27.7777	1301
28.1135	426		28.3535	1221		27.7982	1348
28.1235	472		28.3635	1190		27.8186	1330
28.1335	488		28.3735	1196		27.8391	1291
28.1435	457		28.3835	1204		27.8595	1264
28.1534	470		28.3934	1183		27.88	1290
28.1634	471		28.4034	1175		27.9005	1264
28.1734	442		28.4134	1197		27.9209	1224
28.1834	459		28.4234	1211		27.9414	1168
28.1934	489		28.4334	1162		27.9618	1239
28.2034	466		28.4434	1150		27.9823	1215
28.2133	498		28.4533	1186		28.0028	1142
28.2233	465		28.4633	1144		28.0232	1117
28.2333	453		28.4733	1200		28.0437	1177
28.2433	445		28.4833	1165		28.0641	1171
28.2533	460		28.4933	1150		28.0846	1137
28.2632	425		28.5032	1202		28.105	1154
28.2732	413		28.5132	1203		28.1255	1085
28.2832	426		28.5232	1165		28.146	1155
28.2932	461		28.5332	1144		28.1664	1147
28.3032	500		28.5432	1194		28.1869	1142
28.3131	485		28.5531	1117		28.2073	1107
28.3231	425		28.5631	1140		28.2278	1069
28.3331	471		28.5731	1194		28.2483	1120
28.3431	450		28.5831	1139		28.2687	1126
28.3531	441		28.5931	1136		28.2892	1056
28.363	482		28.603	1183		28.3096	1083
28.373	427		28.613	1130		28.3301	1061
28.383	417		28.623	1235		28.3505	1090
28.393	426		28.633	1107		28.371	1122
28.403	428		28.643	1152		28.3915	1086
28.4129	443		28.6529	1059		28.4119	1071
28.4229	456		28.6629	1168		28.4324	1097
28.4329	423		28.6729	1119		28.4528	1051
28.4429	461		28.6829	1125		28.4733	1070
28.4529	449		28.6929	1144		28.4937	1114
28.4628	462		28.7028	1080		28.5142	1076
28.4728	473		28.7128	1098		28.5347	1067
28.4828	424		28.7228	1106		28.5551	1103
28.4928	439		28.7328	1150		28.5756	1117
28.5028	423		28.7428	1110		28.596	1058
28.5127	434		28.7527	1107		28.6165	1043
28.5227	411		28.7627	1113		28.637	1038
28.5327	450		28.7727	1138		28.6574	1020
28.5427	388		28.7827	1101		28.6779	1035
28.5527	416		28.7927	1090		28.6983	1027
28.5627	396		28.8027	1088		28.7188	992
28.5726	398		28.8126	1105		28.7392	1043
28.5826	400		28.8226	1073		28.7597	1014
28.5926	419		28.8326	1115		28.7802	1015
28.6026	413		28.8426	1079		28.8006	1037
28.6126	405		28.8526	1070		28.8211	1040
28.6225	373		28.8625	1111		28.8415	945
28.6325	389		28.8725	1127		28.862	1033
28.6425	396		28.8825	1123		28.8825	1040
28.6525	398		28.8925	1084		28.9029	985
28.6625	401		28.9025	1114		28.9234	1021
28.6724	401		28.9124	1085		28.9438	1029
28.6824	387		28.9224	1048		28.9643	978
28.6924	401		28.9324	1052		28.9847	1024
28.7024	384		28.9424	1047		29.0052	957
28.7124	360		28.9524	1142		29.0257	984
28.7223	401		28.9623	1095		29.0461	1003
28.7323	370		28.9723	1109		29.0666	943
28.7423	405		28.9823	1099		29.087	979
28.7523	374		28.9923	1118		29.1075	977
28.7623	400		29.0023	1083		29.128	938
28.7722	363		29.0122	1131		29.1484	1000
28.7822	366		29.0222	1123		29.1689	966
28.7922	405		29.0322	1169		29.1893	975
28.8022	377		29.0422	1127		29.2098	985
28.8122	391		29.0522	1151		29.2303	946
28.8221	382		29.0621	1113		29.2507	975
28.8321	388		29.0721	1126		29.2712	982
28.8421	405		29.0821	1181		29.2916	989
28.8521	370		29.0921	1111		29.3121	963
28.8621	412		29.1021	1133		29.3325	947
28.872	381		29.112	1124		29.353	967
28.882	400		29.122	1140		29.3735	947
28.892	352		29.132	1147		29.3939	998
28.902	421		29.142	1091		29.4144	971
28.912	395		29.152	1135		29.4348	986
28.922	410		29.162	1098		29.4553	984
28.9319	392		29.1719	1055		29.4758	963
28.9419	370		29.1819	1130		29.4962	900
28.9519	398		29.1919	1111		29.5167	867
28.9619	387		29.2019	1060		29.5371	991
28.9719	376		29.2119	1043		29.5576	968
28.9818	378		29.2218	1057		29.578	964
28.9918	353		29.2318	1051		29.5985	961
29.0018	344		29.2418	1022		29.619	956
29.0118	371		29.2518	1001		29.6394	893
29.0218	362		29.2618	1090		29.6599	870
29.0317	373		29.2717	1050		29.6803	986
29.0417	374		29.2817	1033		29.7008	918
29.0517	358		29.2917	1036		29.7212	981
29.0617	354		29.3017	1009		29.7417	958
29.0717	364		29.3117	1029		29.7622	947
29.0816	360		29.3216	1012		29.7826	913
29.0916	383		29.3316	1058		29.8031	884
29.1016	345		29.3416	1019		29.8235	921
29.1116	353		29.3516	1031		29.844	901
29.1216	392		29.3616	1006		29.8645	946
29.1315	393		29.3715	985		29.8849	951
29.1415	370		29.3815	1040		29.9054	918
29.1515	354		29.3915	995		29.9258	969
29.1615	411		29.4015	1021		29.9463	913
29.1715	393		29.4115	988		29.9667	875
29.1814	349		29.4214	1012		29.9872	969
29.1914	367		29.4314	1032		30.0077	886
29.2014	377		29.4414	1086		30.0281	938
29.2114	337		29.4514	974		30.0486	922
29.2214	359		29.4614	959		30.069	914
29.2313	357		29.4713	1039		30.0895	947
29.2413	356		29.4813	1038		30.11	964
29.2513	339		29.4913	1015		30.1304	912
29.2613	371		29.5013	952		30.1509	909
29.2713	362		29.5113	984		30.1713	945
29.2813	358		29.5213	1026		30.1918	872
29.2912	366		29.5312	1021		30.2122	922
29.3012	341		29.5412	1021		30.2327	898
29.3112	361		29.5512	1001		30.2532	921
29.3212	353		29.5612	955		30.2736	920
29.3312	372		29.5712	992		30.2941	956
29.3411	316		29.5811	990		30.3145	904
29.3511	346		29.5911	975		30.335	898
29.3611	322		29.6011	980		30.3555	916
29.3711	345		29.6111	997		30.3759	924
29.3811	348		29.6211	1006		30.3964	876
29.391	312		29.631	914		30.4168	913
29.401	372		29.641	967		30.4373	880
29.411	356		29.651	965		30.4577	885
29.421	347		29.661	993		30.4782	878
29.431	321		29.671	1006		30.4987	894
29.4409	341		29.6809	979		30.5191	887
29.4509	343		29.6909	971		30.5396	922
29.4609	326		29.7009	957		30.56	914
29.4709	304		29.7109	1003		30.5805	928
29.4809	355		29.7209	966		30.601	855
29.4908	340		29.7308	958		30.6214	831
29.5008	344		29.7408	978		30.6419	904
29.5108	360		29.7508	962		30.6623	907
29.5208	335		29.7608	984		30.6828	869
29.5308	328		29.7708	959		30.7032	870
29.5407	351		29.7807	930		30.7237	858
29.5507	331		29.7907	940		30.7442	873
29.5607	346		29.8007	963		30.7646	868
29.5707	344		29.8107	965		30.7851	886
29.5807	333		29.8207	994		30.8055	882
29.5906	348		29.8306	968		30.826	903
29.6006	331		29.8406	945		30.8465	879
29.6106	334		29.8506	942		30.8669	886
29.6206	307		29.8606	969		30.8874	884
29.6306	323		29.8706	907		30.9078	913
29.6406	304		29.8806	936		30.9283	884
29.6505	387		29.8905	1009		30.9487	885
29.6605	328		29.9005	934		30.9692	847
29.6705	335		29.9105	946		30.9897	844
29.6805	325		29.9205	896		31.0101	870
29.6905	344		29.9305	957		31.0306	899
29.7004	303		29.9404	992		31.051	888
29.7104	339		29.9504	926		31.0715	896
29.7204	320		29.9604	957		31.0919	914
29.7304	305		29.9704	963		31.1124	844
29.7404	324		29.9804	967		31.1329	870
29.7503	324		29.9903	943		31.1533	852
29.7603	340		30.0003	948		31.1738	884
29.7703	325		30.0103	934		31.1942	889
29.7803	348		30.0203	931		31.2147	868
29.7903	347		30.0303	924		31.2352	863
29.8002	365		30.0402	960		31.2556	869
29.8102	346		30.0502	945		31.2761	857
29.8202	358		30.0602	912		31.2965	866
29.8302	299		30.0702	956		31.317	794
29.8402	337		30.0802	942		31.3374	801
29.8501	312		30.0901	940		31.3579	871
29.8601	370		30.1001	912		31.3784	831
29.8701	327		30.1101	935		31.3988	880
29.8801	296		30.1201	927		31.4193	823
29.8901	340		30.1301	908		31.4397	820
29.9	293		30.14	914		31.4602	808
29.91	308		30.15	974		31.4807	842
29.92	289		30.16	906		31.5011	849
29.93	300		30.17	908		31.5216	866
29.94	339		30.18	886		31.542	819
29.9499	344		30.1899	921		31.5625	911
29.9599	282		30.1999	901		31.5829	858
29.9699	313		30.2099	909		31.6034	893
29.9799	350		30.2199	928		31.6239	844
29.9899	308		30.2299	976		31.6443	832
29.9998	307		30.2398	909		31.6648	834
30.0098	330		30.2498	957		31.6852	821
30.0198	278		30.2598	920		31.7057	881
30.0298	343		30.2698	923		31.7262	828
30.0398	324		30.2798	926		31.7466	861
30.0498	317		30.2898	944		31.7671	847
30.0597	324		30.2997	896		31.7875	837
30.0697	315		30.3097	885		31.808	815
30.0797	282		30.3197	922		31.8284	823
30.0897	333		30.3297	903		31.8489	820
30.0997	316		30.3397	886		31.8694	801
30.1096	299		30.3496	923		31.8898	838
30.1196	312		30.3596	898		31.9103	768
30.1296	328		30.3696	907		31.9307	804
30.1396	321		30.3796	916		31.9512	795
30.1496	308		30.3896	920		31.9717	824
30.1595	328		30.3995	927		31.9921	799
30.1695	279		30.4095	947		32.0126	786
30.1795	317		30.4195	871		32.033	777
30.1895	326		30.4295	962		32.0535	742
30.1995	304		30.4395	917		32.0739	810
30.2094	353		30.4494	929		32.0944	846
30.2194	298		30.4594	905		32.1148	754
30.2294	307		30.4694	907		32.1353	762
30.2394	299		30.4794	890		32.1558	745
30.2494	303		30.4894	864		32.1762	716
30.2593	313		30.4993	919		32.1967	813
30.2693	317		30.5093	897		32.2171	722
30.2793	311		30.5193	904		32.2376	772
30.2893	326		30.5293	891		32.2581	746
30.2993	306		30.5393	886		32.2785	821
30.3092	319		30.5492	873		32.299	742
30.3192	270		30.5592	904		32.3194	791
30.3292	309		30.5692	894		32.3399	769
30.3392	296		30.5792	919		32.3603	743
30.3492	304		30.5892	918		32.3808	821
30.3591	271		30.5991	869		32.4013	771
30.3691	334		30.6091	880		32.4217	786
30.3791	281		30.6191	936		32.4422	778
30.3891	301		30.6291	917		32.4626	767
30.3991	298		30.6391	883		32.4831	784
30.4091	337		30.6491	870		32.5036	795
30.419	321		30.659	893		32.524	808
30.429	306		30.669	880		32.5445	777
30.439	305		30.679	865		32.5649	798
30.449	300		30.689	923		32.5854	761
30.459	279		30.699	875		32.6058	784
30.4689	289		30.7089	899		32.6263	782
30.4789	292		30.7189	898		32.6468	724
30.4889	294		30.7289	884		32.6672	787
30.4989	301		30.7389	874		32.6877	786
30.5089	290		30.7489	888		32.7081	793
30.5188	306		30.7588	891		32.7286	784
30.5288	271		30.7688	907		32.7491	743
30.5388	273		30.7788	903		32.7695	759
30.5488	275		30.7888	862		32.79	732
30.5588	276		30.7988	839		32.8104	777
30.5687	330		30.8087	885		32.8309	685
30.5787	309		30.8187	910		32.8513	708
30.5887	334		30.8287	861		32.8718	770
30.5987	277		30.8387	883		32.8923	800
30.6087	272		30.8487	916		32.9127	786
30.6186	317		30.8586	883		32.9332	862
30.6286	283		30.8686	886		32.9536	789
30.6386	310		30.8786	911		32.9741	834
30.6486	295		30.8886	910		32.9945	803
30.6586	321		30.8986	901		33.015	757
30.6685	298		30.9085	876		33.0355	765
30.6785	268		30.9185	888		33.0559	755
30.6885	303		30.9285	875		33.0764	779
30.6985	295		30.9385	894		33.0969	715
30.7085	258		30.9485	942		33.1173	767
30.7184	303		30.9584	903		33.1378	718
30.7284	333		30.9684	861		33.1582	751
30.7384	325		30.9784	837		33.1787	781
30.7484	305		30.9884	958		33.1991	700
30.7584	297		30.9984	869		33.2196	744
30.7684	257		31.0084	869		33.24	676
30.7783	304		31.0183	914		33.2605	738
30.7883	295		31.0283	922		33.281	748
30.7983	295		31.0383	906		33.3014	712
30.8083	286		31.0483	869		33.3219	719
30.8183	315		31.0583	859		33.3423	718
30.8282	295		31.0682	896		33.3628	712
30.8382	306		31.0782	855		33.3833	749
30.8482	304		31.0882	892		33.4037	722
30.8582	274		31.0982	881		33.4242	654
30.8682	297		31.1082	871		33.4446	718
30.8781	273		31.1181	857		33.4651	718
30.8881	287		31.1281	893		33.4856	738
30.8981	301		31.1381	876		33.506	731
30.9081	296		31.1481	858		33.5265	688
30.9181	271		31.1581	876		33.5469	730
30.928	266		31.168	861		33.5674	697
30.938	267		31.178	822		33.5878	725
30.948	262		31.188	870		33.6083	731
30.958	301		31.198	865		33.6288	700
30.968	289		31.208	861		33.6492	771
30.9779	251		31.2179	826		33.6697	764
30.9879	262		31.2279	844		33.6901	770
30.9979	295		31.2379	867		33.7106	754
31.0079	290		31.2479	853		33.7311	725
31.0179	284		31.2579	826		33.7515	779
31.0278	269		31.2678	844		33.772	734
31.0378	318		31.2778	878		33.7924	800
31.0478	284		31.2878	855		33.8129	853
31.0578	303		31.2978	859		33.8333	924
31.0678	310		31.3078	866		33.8538	1013
31.0777	280		31.3177	876		33.8743	1209
31.0877	256		31.3277	841		33.8947	1314
31.0977	270		31.3377	878		33.9152	1516
31.1077	306		31.3477	853		33.9356	1683
31.1177	252		31.3577	856		33.9561	1789
31.1277	286		31.3677	830		33.9766	1856
31.1376	280		31.3776	842		33.997	1816
31.1476	288		31.3876	857		34.0175	1643
31.1576	326		31.3976	885		34.0379	1540
31.1676	275		31.4076	850		34.0584	1384
31.1776	289		31.4176	865		34.0788	1248
31.1875	259		31.4275	859		34.0993	1097
31.1975	289		31.4375	859		34.1198	1048
31.2075	316		31.4475	860		34.1402	1066
31.2175	293		31.4575	828		34.1607	1075
31.2275	296		31.4675	878		34.1811	1078
31.2374	278		31.4774	831		34.2016	1058
31.2474	264		31.4874	850		34.222	875
31.2574	299		31.4974	860		34.2425	929
31.2674	257		31.5074	835		34.263	837
31.2774	292		31.5174	822		34.2834	812
31.2873	312		31.5273	854		34.3039	785
31.2973	279		31.5373	830		34.3243	749
31.3073	264		31.5473	839		34.3448	708
31.3173	297		31.5573	808		34.3653	683
31.3273	248		31.5673	827		34.3857	689
31.3372	296		31.5772	854		34.4062	696
31.3472	259		31.5872	849		34.4266	676
31.3572	300		31.5972	869		34.4471	653
31.3672	262		31.6072	831		34.4675	667
31.3772	293		31.6172	856		34.488	650
31.3871	273		31.6271	847		34.5085	670
31.3971	304		31.6371	790		34.5289	652
31.4071	263		31.6471	892		34.5494	639
31.4171	298		31.6571	803		34.5698	683
31.4271	312		31.6671	857		34.5903	649
31.437	266		31.677	869		34.6108	632
31.447	284		31.687	826		34.6312	627
31.457	256		31.697	816		34.6517	647
31.467	291		31.707	852		34.6721	641
31.477	250		31.717	827		34.6926	625
31.487	279		31.727	828		34.713	659
31.4969	269		31.7369	829		34.7335	646
31.5069	276		31.7469	818		34.754	614
31.5169	264		31.7569	903		34.7744	644
31.5269	299		31.7669	858		34.7949	624
31.5369	283		31.7769	801		34.8153	623
31.5468	262		31.7868	833		34.8358	625
31.5568	262		31.7968	838		34.8563	604
31.5668	265		31.8068	811		34.8767	644
31.5768	254		31.8168	822		34.8972	628
31.5868	273		31.8268	779		34.9176	645
31.5967	271		31.8367	823		34.9381	634
31.6067	260		31.8467	839		34.9585	591
31.6167	234		31.8567	858		34.979	572
31.6267	267		31.8667	843		34.9995	617
31.6367	264		31.8767	843		35.0199	619
31.6466	285		31.8866	857		35.0404	615
31.6566	260		31.8966	819		35.0608	617
31.6666	243		31.9066	845		35.0813	620
31.6766	255		31.9166	840		35.1018	657
31.6866	270		31.9266	848		35.1222	581
31.6965	213		31.9365	812		35.1427	616
31.7065	225		31.9465	826		35.1631	593
31.7165	261		31.9565	820		35.1836	602
31.7265	279		31.9665	784		35.204	640
31.7365	229		31.9765	801		35.2245	656
31.7464	258		31.9864	829		35.245	638
31.7564	257		31.9964	835		35.2654	605
31.7664	260		32.0064	826		35.2859	608
31.7764	277		32.0164	801		35.3063	638
31.7864	251		32.0264	840		35.3268	620
31.7963	272		32.0363	840		35.3473	598
31.8063	269		32.0463	858		35.3677	545
31.8163	234		32.0563	795		35.3882	576
31.8263	294		32.0663	817		35.4086	610
31.8363	281		32.0763	837		35.4291	567
31.8463	243		32.0863	853		35.4495	599
31.8562	258		32.0962	830		35.47	557
31.8662	251		32.1062	842		35.4905	550
31.8762	245		32.1162	851		35.5109	614
31.8862	279		32.1262	817		35.5314	572
31.8962	273		32.1362	842		35.5518	579
31.9061	263		32.1461	816		35.5723	605
31.9161	275		32.1561	775		35.5927	566
31.9261	276		32.1661	811		35.6132	629
31.9361	250		32.1761	842		35.6337	616
31.9461	276		32.1861	805		35.6541	557
31.956	269		32.196	816		35.6746	619
31.966	265		32.206	838		35.695	572
31.976	286		32.216	799		35.7155	595
31.986	262		32.226	840		35.736	599
31.996	283		32.236	879		35.7564	588
32.0059	279		32.2459	861		35.7769	613
32.0159	281		32.2559	805		35.7973	633
32.0259	244		32.2659	810		35.8178	596
32.0359	277		32.2759	803		35.8382	563
32.0459	272		32.2859	810		35.8587	585
32.0558	275		32.2958	817		35.8792	565
32.0658	264		32.3058	817		35.8996	575
32.0758	245		32.3158	790		35.9201	639
32.0858	267		32.3258	814		35.9405	591
32.0958	259		32.3358	841		35.961	590
32.1057	249		32.3457	840		35.9815	559
32.1157	247		32.3557	831		36.0019	572
32.1257	270		32.3657	823		36.0224	583
32.1357	286		32.3757	815		36.0428	556
32.1457	255		32.3857	814		36.0633	600
32.1556	275		32.3956	811		36.0837	610
32.1656	242		32.4056	781		36.1042	606
32.1756	267		32.4156	772		36.1247	592
32.1856	273		32.4256	796		36.1451	573
32.1956	268		32.4356	818		36.1656	563
32.2056	268		32.4456	818		36.186	553
32.2155	236		32.4555	828		36.2065	551
32.2255	252		32.4655	795		36.227	574
32.2355	264		32.4755	786		36.2474	595
32.2455	254		32.4855	763		36.2679	560
32.2555	243		32.4955	770		36.2883	540
32.2654	261		32.5054	832		36.3088	528
32.2754	273		32.5154	803		36.3292	593
32.2854	230		32.5254	816		36.3497	597
32.2954	258		32.5354	814		36.3702	536
32.3054	256		32.5454	773		36.3906	546
32.3153	224		32.5553	793		36.4111	556
32.3253	252		32.5653	817		36.4315	548
32.3353	248		32.5753	793		36.452	534
32.3453	233		32.5853	756		36.4724	586
32.3553	267		32.5953	810		36.4929	527
32.3652	246		32.6052	847		36.5134	562
32.3752	261		32.6152	787		36.5338	555
32.3852	245		32.6252	803		36.5543	533
32.3952	279		32.6352	828		36.5747	546
32.4052	251		32.6452	796		36.5952	577
32.4151	255		32.6551	782		36.6157	557
32.4251	262		32.6651	815		36.6361	580
32.4351	290		32.6751	812		36.6566	568
32.4451	261		32.6851	808		36.677	558
32.4551	254		32.6951	805		36.6975	561
32.465	244		32.705	793		36.7179	567
32.475	256		32.715	802		36.7384	556
32.485	244		32.725	776		36.7589	583
32.495	286		32.735	791		36.7793	561
32.505	269		32.745	804		36.7998	534
32.5149	282		32.7549	806		36.8202	522
32.5249	272		32.7649	798		36.8407	560
32.5349	249		32.7749	818		36.8612	540
32.5449	243		32.7849	811		36.8816	545
32.5549	275		32.7949	780		36.9021	531
32.5649	228		32.8049	763		36.9225	504
32.5748	256		32.8148	761		36.943	553
32.5848	271		32.8248	811		36.9634	525
32.5948	239		32.8348	761		36.9839	529
32.6048	273		32.8448	787		37.0044	503
32.6148	246		32.8548	794		37.0248	534
32.6247	264		32.8647	762		37.0453	538
32.6347	261		32.8747	794		37.0657	469
32.6447	274		32.8847	819		37.0862	503
32.6547	246		32.8947	761		37.1067	538
32.6647	258		32.9047	801		37.1271	560
32.6746	261		32.9146	780		37.1476	553
32.6846	254		32.9246	777		37.168	530
32.6946	238		32.9346	838		37.1885	531
32.7046	250		32.9446	760		37.2089	550
32.7146	249		32.9546	807		37.2294	517
32.7245	258		32.9645	768		37.2499	476
32.7345	253		32.9745	788		37.2703	557
32.7445	298		32.9845	787		37.2908	522
32.7545	244		32.9945	783		37.3112	503
32.7645	238		33.0045	810		37.3317	528
32.7744	264		33.0144	783		37.3522	531
32.7844	273		33.0244	793		37.3726	562
32.7944	271		33.0344	774		37.3931	534
32.8044	275		33.0444	843		37.4135	501
32.8144	261		33.0544	799		37.434	541
32.8243	242		33.0643	782		37.4544	508
32.8343	276		33.0743	773		37.4749	544
32.8443	251		33.0843	785		37.4954	517
32.8543	250		33.0943	783		37.5158	517
32.8643	257		33.1043	802		37.5363	523
32.8742	258		33.1142	800		37.5567	527
32.8842	245		33.1242	766		37.5772	522
32.8942	250		33.1342	810		37.5977	524
32.9042	244		33.1442	790		37.6181	534
32.9142	242		33.1542	807		37.6386	536
32.9242	255		33.1642	777		37.659	530
32.9341	246		33.1741	798		37.6795	523
32.9441	245		33.1841	777		37.6999	540
32.9541	229		33.1941	796		37.7204	539
32.9641	265		33.2041	770		37.7409	575
32.9741	266		33.2141	768		37.7613	552
32.984	266		33.224	780		37.7818	457
32.994	264		33.234	773		37.8022	504
33.004	257		33.244	768		37.8227	521
33.014	208		33.254	808		37.8432	551
33.024	220		33.264	813		37.8636	507
33.0339	273		33.2739	827		37.8841	533
33.0439	237		33.2839	779		37.9045	535
33.0539	235		33.2939	779		37.925	553
33.0639	224		33.3039	819		37.9454	522
33.0739	225		33.3139	759		37.9659	499
33.0838	263		33.3238	792		37.9864	493
33.0938	247		33.3338	787		38.0068	549
33.1038	226		33.3438	802		38.0273	500
33.1138	244		33.3538	791		38.0477	525
33.1238	238		33.3638	795		38.0682	522
33.1337	254		33.3737	755		38.0886	552
33.1437	242		33.3837	759		38.1091	481
33.1537	205		33.3937	789		38.1296	496
33.1637	274		33.4037	780		38.15	500
33.1737	238		33.4137	775		38.1705	529
33.1836	229		33.4236	789		38.1909	523
33.1936	273		33.4336	761		38.2114	511
33.2036	229		33.4436	789		38.2319	488
33.2136	236		33.4536	783		38.2523	519
33.2236	224		33.4636	766		38.2728	516
33.2335	249		33.4735	773		38.2932	533
33.2435	230		33.4835	748		38.3137	535
33.2535	260		33.4935	788		38.3341	528
33.2635	255		33.5035	753		38.3546	525
33.2735	261		33.5135	789		38.3751	500
33.2835	247		33.5235	790		38.3955	558
33.2934	271		33.5334	775		38.416	537
33.3034	264		33.5434	801		38.4364	524
33.3134	225		33.5534	786		38.4569	490
33.3234	234		33.5634	777		38.4774	530
33.3334	234		33.5734	768		38.4978	529
33.3433	224		33.5833	786		38.5183	535
33.3533	251		33.5933	780		38.5387	564
33.3633	247		33.6033	746		38.5592	476
33.3733	247		33.6133	756		38.5796	507
33.3833	233		33.6233	783		38.6001	511
33.3932	213		33.6332	770		38.6206	520
33.4032	215		33.6432	727		38.641	511
33.4132	227		33.6532	795		38.6615	530
33.4232	254		33.6632	783		38.6819	528
33.4332	220		33.6732	773		38.7024	515
33.4431	247		33.6831	745		38.7229	498
33.4531	235		33.6931	786		38.7433	525
33.4631	275		33.7031	761		38.7638	472
33.4731	232		33.7131	784		38.7842	518
33.4831	238		33.7231	749		38.8047	519
33.493	259		33.733	779		38.8251	535
33.503	254		33.743	755		38.8456	514
33.513	257		33.753	800		38.8661	541
33.523	260		33.763	780		38.8865	500
33.533	228		33.773	772		38.907	511
33.5429	226		33.7829	739		38.9274	505
33.5529	244		33.7929	772		38.9479	506
33.5629	250		33.8029	760		38.9683	528
33.5729	226		33.8129	748		38.9888	562
33.5829	222		33.8229	789		39.0093	520
33.5928	243		33.8328	747		39.0297	532
33.6028	236		33.8428	769		39.0502	560
33.6128	240		33.8528	766		39.0706	524
33.6228	233		33.8628	769		39.0911	517
33.6328	248		33.8728	766		39.1116	485
33.6428	229		33.8828	758		39.132	525
33.6527	241		33.8927	734		39.1525	517
33.6627	247		33.9027	761		39.1729	540
33.6727	229		33.9127	746		39.1934	517
33.6827	213		33.9227	778		39.2138	455
33.6927	247		33.9327	744		39.2343	572
33.7026	223		33.9426	745		39.2548	545
33.7126	261		33.9526	760		39.2752	531
33.7226	237		33.9626	768		39.2957	568
33.7326	244		33.9726	763		39.3161	482
33.7426	251		33.9826	769		39.3366	555
33.7525	243		33.9925	750		39.3571	530
33.7625	196		34.0025	743		39.3775	531
33.7725	224		34.0125	725		39.398	509
33.7825	216		34.0225	772		39.4184	501
33.7925	234		34.0325	757		39.4389	561
33.8024	220		34.0424	776		39.4593	509
33.8124	243		34.0524	763		39.4798	492
33.8224	229		34.0624	762		39.5003	524
33.8324	236		34.0724	733		39.5207	495
33.8424	213		34.0824	782		39.5412	535
33.8523	221		34.0923	755		39.5616	536
33.8623	242		34.1023	769		39.5821	508
33.8723	238		34.1123	776		39.6026	509
33.8823	247		34.1223	758		39.623	519
33.8923	257		34.1323	735		39.6435	497
33.9022	221		34.1422	735		39.6639	544
33.9122	249		34.1522	740		39.6844	504
33.9222	262		34.1622	743		39.7048	523
33.9322	217		34.1722	764		39.7253	490
33.9422	219		34.1822	791		39.7458	509
33.9521	242		34.1921	776		39.7662	569
33.9621	216		34.2021	791		39.7867	554
33.9721	242		34.2121	722		39.8071	508
33.9821	251		34.2221	734		39.8276	542
33.9921	229		34.2321	739		39.8481	532
34.0021	241		34.2421	769		39.8685	541
34.012	224		34.252	761		39.889	555
34.022	285		34.262	770		39.9094	504
34.032	234		34.272	758		39.9299	486
34.042	239		34.282	765		39.9503	533
34.052	240		34.292	714		39.9708	564
34.0619	247		34.3019	730		39.9913	540
34.0719	244		34.3119	759		40.0117	539
34.0819	243		34.3219	740		40.0322	525
34.0919	236		34.3319	769		40.0526	532
34.1019	235		34.3419	757		40.0731	529
34.1118	250		34.3518	756		40.0935	531
34.1218	240		34.3618	779		40.114	537
34.1318	227		34.3718	761		40.1345	548
34.1418	240		34.3818	759		40.1549	527
34.1518	239		34.3918	790		40.1754	487
34.1617	231		34.4017	760		40.1958	545
34.1717	227		34.4117	753		40.2163	494
34.1817	225		34.4217	783		40.2368	552
34.1917	251		34.4317	798		40.2572	527
34.2017	259		34.4417	774		40.2777	527
34.2116	241		34.4516	813		40.2981	526
34.2216	240		34.4616	772		40.3186	545
34.2316	265		34.4716	745		40.339	518
34.2416	252		34.4816	752		40.3595	588
34.2516	227		34.4916	754		40.38	581
34.2615	248		34.5015	755		40.4004	662
34.2715	214		34.5115	779		40.4209	686
34.2815	253		34.5215	779		40.4413	706
34.2915	253		34.5315	772		40.4618	605
34.3015	244		34.5415	764		40.4823	648
34.3114	226		34.5514	767		40.5027	574
34.3214	226		34.5614	804		40.5232	551
34.3314	258		34.5714	792		40.5436	599
34.3414	231		34.5814	812		40.5641	597
34.3514	242		34.5914	836		40.5845	564
34.3614	239		34.6014	795		40.605	559
34.3713	254		34.6113	777		40.6255	567
34.3813	259		34.6213	832		40.6459	527
34.3913	241		34.6313	818		40.6664	527
34.4013	227		34.6413	803		40.6868	526
34.4113	214		34.6513	817		40.7073	552
34.4212	243		34.6612	800		40.7278	520
34.4312	247		34.6712	780		40.7482	509
34.4412	237		34.6812	793		40.7687	538
34.4512	215		34.6912	805		40.7891	549
34.4612	235		34.7012	797		40.8096	510
34.4711	255		34.7111	794		40.83	530
34.4811	256		34.7211	746		40.8505	551
34.4911	223		34.7311	795		40.871	529
34.5011	232		34.7411	803		40.8914	562
34.5111	237		34.7511	803		40.9119	544
34.521	226		34.761	740		40.9323	543
34.531	217		34.771	782		40.9528	529
34.541	225		34.781	783		40.9733	541
34.551	243		34.791	785		40.9937	540
34.561	246		34.801	810		41.0142	495
34.5709	244		34.8109	769		41.0346	566
34.5809	231		34.8209	792		41.0551	555
34.5909	224		34.8309	774		41.0755	550
34.6009	215		34.8409	751		41.096	561
34.6109	229		34.8509	751		41.1165	555
34.6208	239		34.8608	715		41.1369	545
34.6308	246		34.8708	740		41.1574	506
34.6408	222		34.8808	760		41.1778	519
34.6508	225		34.8908	740		41.1983	560
34.6608	203		34.9008	743		41.2187	575
34.6707	211		34.9107	760		41.2392	557
34.6807	212		34.9207	745		41.2597	537
34.6907	234		34.9307	783		41.2801	593
34.7007	238		34.9407	779		41.3006	551
34.7107	247		34.9507	725		41.321	526
34.7206	247		34.9606	745		41.3415	529
34.7306	227		34.9706	733		41.362	537
34.7406	214		34.9806	766		41.3824	510
34.7506	203		34.9906	740		41.4029	573
34.7606	223		35.0006	741		41.4233	551
34.7706	243		35.0106	756		41.4438	567
34.7805	242		35.0205	757		41.4642	552
34.7905	234		35.0305	742		41.4847	542
34.8005	234		35.0405	761		41.5052	546
34.8105	213		35.0505	794		41.5256	539
34.8205	262		35.0605	743		41.5461	541
34.8304	221		35.0704	724		41.5665	550
34.8404	244		35.0804	730		41.587	532
34.8504	220		35.0904	762		41.6075	555
34.8604	218		35.1004	740		41.6279	535
34.8704	237		35.1104	754		41.6484	572
34.8803	242		35.1203	770		41.6688	536
34.8903	217		35.1303	751		41.6893	562
34.9003	226		35.1403	743		41.7097	573
34.9103	235		35.1503	730		41.7302	549
34.9203	236		35.1603	765		41.7507	546
34.9302	251		35.1702	767		41.7711	540
34.9402	222		35.1802	747		41.7916	575
34.9502	234		35.1902	773		41.812	525
34.9602	245		35.2002	763		41.8325	539
34.9702	241		35.2102	778		41.8529	518
34.9801	237		35.2201	746		41.8734	535
34.9901	219		35.2301	740		41.8939	608
35.0001	231		35.2401	711		41.9143	570
35.0101	207		35.2501	736		41.9348	550
35.0201	223		35.2601	723		41.9552	510
35.03	206		35.27	773		41.9757	530
35.04	210		35.28	746		41.9962	539
35.05	209		35.29	715		42.0166	554
35.06	203		35.3	741		42.0371	525
35.07	220		35.31	770		42.0575	550
35.0799	215		35.3199	770		42.078	577
35.0899	240		35.3299	752		42.0984	515
35.0999	235		35.3399	730		42.1189	517
35.1099	219		35.3499	743		42.1394	537
35.1199	223		35.3599	768		42.1598	580
35.1299	209		35.3699	757		42.1803	581
35.1398	233		35.3798	769		42.2007	569
35.1498	235		35.3898	723		42.2212	574
35.1598	219		35.3998	794		42.2416	547
35.1698	226		35.4098	744		42.2621	587
35.1798	231		35.4198	753		42.2826	565
35.1897	216		35.4297	783		42.303	571
35.1997	200		35.4397	756		42.3235	577
35.2097	230		35.4497	718		42.3439	591
35.2197	225		35.4597	776		42.3644	594
35.2297	189		35.4697	757		42.3849	563
35.2396	190		35.4796	753		42.4053	608
35.2496	243		35.4896	767		42.4258	566
35.2596	230		35.4996	759		42.4462	583
35.2696	210		35.5096	754		42.4667	549
35.2796	225		35.5196	746		42.4871	610
35.2895	213		35.5295	761		42.5076	638
35.2995	239		35.5395	743		42.5281	611
35.3095	231		35.5495	802		42.5485	613
35.3195	198		35.5595	787		42.569	647
35.3295	218		35.5695	762		42.5894	669
35.3394	215		35.5794	803		42.6099	695
35.3494	245		35.5894	777		42.6304	679
35.3594	224		35.5994	793		42.6508	666
35.3694	210		35.6094	776		42.6713	653
35.3794	209		35.6194	757		42.6917	640
35.3893	240		35.6293	828		42.7122	622
35.3993	253		35.6393	767		42.7326	609
35.4093	224		35.6493	772		42.7531	616
35.4193	225		35.6593	824		42.7736	609
35.4293	186		35.6693	789		42.794	581
35.4392	217		35.6792	776		42.8145	621
35.4492	219		35.6892	737		42.8349	639
35.4592	239		35.6992	745		42.8554	684
35.4692	224		35.7092	760		42.8759	658
35.4792	197		35.7192	722		42.8963	646
35.4892	204		35.7292	789		42.9168	691
35.4991	226		35.7391	770		42.9372	679
35.5091	197		35.7491	769		42.9577	706
35.5191	222		35.7591	743		42.9781	739
35.5291	219		35.7691	764		42.9986	683
35.5391	200		35.7791	744		43.0191	653
35.549	210		35.789	738		43.0395	682
35.559	226		35.799	735		43.06	616
35.569	219		35.809	744		43.0804	623
35.579	221		35.819	740		43.1009	662
35.589	227		35.829	716		43.1214	642
35.5989	216		35.8389	775		43.1418	661
35.6089	212		35.8489	747		43.1623	679
35.6189	203		35.8589	729		43.1827	599
35.6289	220		35.8689	754		43.2032	611
35.6389	216		35.8789	760		43.2236	551
35.6488	212		35.8888	734		43.2441	582
35.6588	213		35.8988	755		43.2646	627
35.6688	217		35.9088	754		43.285	600
35.6788	185		35.9188	743		43.3055	612
35.6888	205		35.9288	722		43.3259	607
35.6987	221		35.9387	752		43.3464	586
35.7087	233		35.9487	764		43.3668	598
35.7187	213		35.9587	796		43.3873	617
35.7287	209		35.9687	784		43.4078	566
35.7387	199		35.9787	728		43.4282	597
35.7486	200		35.9886	786		43.4487	623
35.7586	211		35.9986	751		43.4691	604
35.7686	237		36.0086	786		43.4896	579
35.7786	200		36.0186	791		43.5101	600
35.7886	238		36.0286	784		43.5305	585
35.7985	211		36.0385	779		43.551	583
35.8085	224		36.0485	803		43.5714	566
35.8185	218		36.0585	818		43.5919	569
35.8285	207		36.0685	770		43.6123	555
35.8385	229		36.0785	826		43.6328	577
35.8485	195		36.0885	828		43.6533	586
35.8584	235		36.0984	838		43.6737	570
35.8684	231		36.1084	868		43.6942	539
35.8784	200		36.1184	859		43.7146	597
35.8884	235		36.1284	825		43.7351	547
35.8984	220		36.1384	871		43.7556	521
35.9083	209		36.1483	810		43.776	602
35.9183	227		36.1583	867		43.7965	549
35.9283	215		36.1683	891		43.8169	575
35.9383	199		36.1783	852		43.8374	553
35.9483	206		36.1883	841		43.8578	609
35.9582	196		36.1982	850		43.8783	558
35.9682	211		36.2082	865		43.8988	536
35.9782	206		36.2182	865		43.9192	600
35.9882	218		36.2282	814		43.9397	569
35.9982	180		36.2382	777		43.9601	540
36.0081	186		36.2481	776		43.9806	581
36.0181	213		36.2581	830		44.001	594
36.0281	212		36.2681	791		44.0215	595
36.0381	220		36.2781	767		44.042	565
36.0481	212		36.2881	779		44.0624	581
36.058	220		36.298	745		44.0829	568
36.068	217		36.308	812		44.1033	577
36.078	213		36.318	737		44.1238	608
36.088	222		36.328	735		44.1443	649
36.098	217		36.338	732		44.1647	641
36.1079	206		36.3479	764		44.1852	678
36.1179	200		36.3579	765		44.2056	557
36.1279	229		36.3679	737		44.2261	619
36.1379	217		36.3779	736		44.2465	593
36.1479	244		36.3879	704		44.267	589
36.1578	195		36.3978	709		44.2875	598
36.1678	208		36.4078	729		44.3079	589
36.1778	237		36.4178	709		44.3284	583
36.1878	232		36.4278	724		44.3488	535
36.1978	221		36.4378	716		44.3693	562
36.2078	216		36.4478	740		44.3898	523
36.2177	227		36.4577	692		44.4102	555
36.2277	209		36.4677	697		44.4307	539
36.2377	210		36.4777	742		44.4511	528
36.2477	223		36.4877	715		44.4716	516
36.2577	203		36.4977	718		44.492	534
36.2676	230		36.5076	715		44.5125	507
36.2776	215		36.5176	718		44.533	537
36.2876	201		36.5276	698		44.5534	524
36.2976	221		36.5376	702		44.5739	508
36.3076	216		36.5476	691		44.5943	530
36.3175	240		36.5575	665		44.6148	538
36.3275	216		36.5675	689		44.6353	505
36.3375	208		36.5775	719		44.6557	569
36.3475	225		36.5875	713		44.6762	528
36.3575	192		36.5975	692		44.6966	514
36.3674	218		36.6074	692		44.7171	515
36.3774	209		36.6174	692		44.7375	524
36.3874	196		36.6274	702		44.758	515
36.3974	223		36.6374	707		44.7785	558
36.4074	196		36.6474	707		44.7989	501
36.4173	216		36.6573	687		44.8194	539
36.4273	216		36.6673	696		44.8398	529
36.4373	223		36.6773	693		44.8603	510
36.4473	203		36.6873	703		44.8808	539
36.4573	225		36.6973	681		44.9012	517
36.4672	216		36.7072	707		44.9217	543
36.4772	178		36.7172	684		44.9421	532
36.4872	182		36.7272	721		44.9626	526
36.4972	186		36.7372	699		44.983	494
36.5072	200		36.7472	677		45.0035	456
36.5171	200		36.7571	675		45.024	546
36.5271	189		36.7671	661		45.0444	535
36.5371	214		36.7771	691		45.0649	530
36.5471	203		36.7871	729		45.0853	525
36.5571	216		36.7971	679		45.1058	483
36.5671	229		36.8071	687		45.1263	530
36.577	207		36.817	667		45.1467	528
36.587	215		36.827	670		45.1672	503
36.597	228		36.837	688		45.1876	527
36.607	228		36.847	670		45.2081	498
36.617	228		36.857	724		45.2285	508
36.6269	221		36.8669	698		45.249	495
36.6369	200		36.8769	685		45.2695	496
36.6469	211		36.8869	690		45.2899	503
36.6569	189		36.8969	680		45.3104	565
36.6669	218		36.9069	704		45.3308	516
36.6768	221		36.9168	688		45.3513	490
36.6868	208		36.9268	682		45.3718	473
36.6968	193		36.9368	667		45.3922	477
36.7068	206		36.9468	672		45.4127	465
36.7168	214		36.9568	697		45.4331	507
36.7267	207		36.9667	684		45.4536	499
36.7367	218		36.9767	677		45.474	480
36.7467	209		36.9867	709		45.4945	545
36.7567	205		36.9967	703		45.515	498
36.7667	208		37.0067	666		45.5354	549
36.7766	186		37.0166	661		45.5559	461
36.7866	197		37.0266	692		45.5763	476
36.7966	195		37.0366	698		45.5968	524
36.8066	195		37.0466	670		45.6172	506
36.8166	217		37.0566	705		45.6377	470
36.8265	202		37.0665	669		45.6582	542
36.8365	228		37.0765	708		45.6786	528
36.8465	199		37.0865	686		45.6991	499
36.8565	248		37.0965	684		45.7195	486
36.8665	210		37.1065	722		45.74	503
36.8764	227		37.1164	681		45.7605	434
36.8864	206		37.1264	679		45.7809	478
36.8964	231		37.1364	663		45.8014	486
36.9064	212		37.1464	692		45.8218	498
36.9164	197		37.1564	693		45.8423	521
36.9264	213		37.1664	684		45.8627	498
36.9363	225		37.1763	694		45.8832	487
36.9463	198		37.1863	694		45.9037	484
36.9563	220		37.1963	709		45.9241	437
36.9663	201		37.2063	680		45.9446	472
36.9763	196		37.2163	697		45.965	472
36.9862	184		37.2262	677		45.9855	470
36.9962	206		37.2362	704		46.006	458
37.0062	176		37.2462	703		46.0264	451
37.0162	207		37.2562	689		46.0469	446
37.0262	230		37.2662	698		46.0673	462
37.0361	211		37.2761	677		46.0878	451
37.0461	199		37.2861	693		46.1082	469
37.0561	194		37.2961	719		46.1287	487
37.0661	199		37.3061	685		46.1492	439
37.0761	173		37.3161	694		46.1696	456
37.086	211		37.326	702		46.1901	480
37.096	218		37.336	688		46.2105	422
37.106	207		37.346	702		46.231	448
37.116	201		37.356	672		46.2515	496
37.126	192		37.366	684		46.2719	454
37.1359	214		37.3759	678		46.2924	470
37.1459	190		37.3859	704		46.3128	480
37.1559	186		37.3959	659		46.3333	434
37.1659	184		37.4059	664		46.3537	454
37.1759	210		37.4159	684		46.3742	456
37.1858	212		37.4258	710		46.3947	491
37.1958	194		37.4358	650		46.4151	511
37.2058	200		37.4458	683		46.4356	492
37.2158	207		37.4558	705		46.456	509
37.2258	193		37.4658	669		46.4765	416
37.2357	222		37.4757	692		46.4969	495
37.2457	214		37.4857	665		46.5174	466
37.2557	214		37.4957	694		46.5379	488
37.2657	201		37.5057	693		46.5583	453
37.2757	199		37.5157	691		46.5788	431
37.2857	198		37.5257	679		46.5992	483
37.2956	186		37.5356	700		46.6197	433
37.3056	212		37.5456	670		46.6402	451
37.3156	199		37.5556	693		46.6606	449
37.3256	207		37.5656	702		46.6811	498
37.3356	183		37.5756	709		46.7015	453
37.3455	214		37.5855	688		46.722	457
37.3555	207		37.5955	716		46.7424	441
37.3655	187		37.6055	691		46.7629	445
37.3755	214		37.6155	700		46.7834	476
37.3855	207		37.6255	699		46.8038	419
37.3954	189		37.6354	693		46.8243	452
37.4054	202		37.6454	688		46.8447	433
37.4154	180		37.6554	686		46.8652	411
37.4254	195		37.6654	686		46.8857	438
37.4354	181		37.6754	684		46.9061	417
37.4453	202		37.6853	682		46.9266	414
37.4553	201		37.6953	673		46.947	475
37.4653	170		37.7053	675		46.9675	417
37.4753	194		37.7153	693		46.9879	465
37.4853	201		37.7253	661		47.0084	427
37.4952	184		37.7352	677		47.0289	477
37.5052	185		37.7452	700		47.0493	446
37.5152	211		37.7552	669		47.0698	426
37.5252	181		37.7652	684		47.0902	452
37.5352	196		37.7752	700		47.1107	423
37.5451	197		37.7851	688		47.1312	415
37.5551	188		37.7951	699		47.1516	411
37.5651	198		37.8051	696		47.1721	375
37.5751	187		37.8151	688		47.1925	436
37.5851	168		37.8251	678		47.213	417
37.595	176		37.835	681		47.2334	444
37.605	231		37.845	705		47.2539	412
37.615	195		37.855	663		47.2744	424
37.625	200		37.865	702		47.2948	433
37.635	177		37.875	697		47.3153	466
37.645	194		37.885	700		47.3357	450
37.6549	212		37.8949	667		47.3562	422
37.6649	186		37.9049	684		47.3767	428
37.6749	182		37.9149	676		47.3971	432
37.6849	207		37.9249	727		47.4176	412
37.6949	212		37.9349	663		47.438	448
37.7048	219		37.9448	714		47.4585	430
37.7148	189		37.9548	687		47.4789	405
37.7248	186		37.9648	716		47.4994	433
37.7348	181		37.9748	677		47.5199	409
37.7448	183		37.9848	669		47.5403	393
37.7547	222		37.9947	699		47.5608	440
37.7647	201		38.0047	648		47.5812	431
37.7747	206		38.0147	688		47.6017	392
37.7847	213		38.0247	704		47.6222	400
37.7947	196		38.0347	713		47.6426	418
37.8046	196		38.0446	675		47.6631	394
37.8146	205		38.0546	673		47.6835	418
37.8246	197		38.0646	690		47.704	423
37.8346	179		38.0746	699		47.7244	419
37.8446	199		38.0846	662		47.7449	407
37.8545	211		38.0945	708		47.7654	409
37.8645	166		38.1045	679		47.7858	415
37.8745	197		38.1145	669		47.8063	394
37.8845	193		38.1245	699		47.8267	425
37.8945	185		38.1345	669		47.8472	363
37.9044	182		38.1444	698		47.8676	427
37.9144	189		38.1544	680		47.8881	422
37.9244	193		38.1644	673		47.9086	419
37.9344	223		38.1744	704		47.929	428
37.9444	189		38.1844	677		47.9495	441
37.9543	187		38.1943	721		47.9699	443
37.9643	215		38.2043	699		47.9904	429
37.9743	200		38.2143	703		48.0109	426
37.9843	187		38.2243	653		48.0313	391
37.9943	208		38.2343	689		48.0518	405
38.0043	218		38.2443	703		48.0722	400
38.0142	182		38.2542	684		48.0927	446
38.0242	189		38.2642	666		48.1131	451
38.0342	190		38.2742	670		48.1336	432
38.0442	232		38.2842	677		48.1541	443
38.0542	217		38.2942	694		48.1745	453
38.0641	189		38.3041	661		48.195	456
38.0741	196		38.3141	679		48.2154	465
38.0841	225		38.3241	653		48.2359	457
38.0941	193		38.3341	702		48.2564	429
38.1041	202		38.3441	659		48.2768	447
38.114	201		38.354	674		48.2973	434
38.124	200		38.364	691		48.3177	434
38.134	176		38.374	678		48.3382	419
38.144	188		38.384	680		48.3586	417
38.154	183		38.394	684		48.3791	435
38.1639	195		38.4039	646		48.3996	419
38.1739	210		38.4139	659		48.42	401
38.1839	192		38.4239	697		48.4405	390
38.1939	190		38.4339	683		48.4609	394
38.2039	165		38.4439	689		48.4814	418
38.2138	182		38.4538	690		48.5019	446
38.2238	207		38.4638	676		48.5223	367
38.2338	203		38.4738	669		48.5428	375
38.2438	204		38.4838	671		48.5632	387
38.2538	195		38.4938	668		48.5837	421
38.2637	189		38.5037	694		48.6041	371
38.2737	198		38.5137	680		48.6246	402
38.2837	166		38.5237	661		48.6451	411
38.2937	188		38.5337	662		48.6655	389
38.3037	194		38.5437	686		48.686	402
38.3136	182		38.5536	668		48.7064	350
38.3236	174		38.5636	702		48.7269	394
38.3336	186		38.5736	672		48.7473	429
38.3436	215		38.5836	677		48.7678	405
38.3536	188		38.5936	651		48.7883	427
38.3636	200		38.6036	664		48.8087	401
38.3735	178		38.6135	668		48.8292	473
38.3835	206		38.6235	662		48.8496	413
38.3935	191		38.6335	686		48.8701	495
38.4035	186		38.6435	663		48.8906	505
38.4135	183		38.6535	680		48.911	538
38.4234	186		38.6634	677		48.9315	542
38.4334	188		38.6734	645		48.9519	476
38.4434	195		38.6834	639		48.9724	532
38.4534	198		38.6934	684		48.9928	528
38.4634	199		38.7034	690		49.0133	474
38.4733	185		38.7133	715		49.0338	510
38.4833	182		38.7233	644		49.0542	471
38.4933	198		38.7333	675		49.0747	452
38.5033	208		38.7433	670		49.0951	458
38.5133	186		38.7533	711		49.1156	462
38.5232	222		38.7632	697		49.1361	426
38.5332	219		38.7732	695		49.1565	400
38.5432	214		38.7832	672		49.177	411
38.5532	185		38.7932	678		49.1974	401
38.5632	184		38.8032	683		49.2179	370
38.5731	159		38.8131	699		49.2383	420
38.5831	208		38.8231	688		49.2588	384
38.5931	200		38.8331	672		49.2793	433
38.6031	204		38.8431	673		49.2997	368
38.6131	195		38.8531	663		49.3202	406
38.623	175		38.863	692		49.3406	376
38.633	202		38.873	698		49.3611	378
38.643	185		38.883	691		49.3816	395
38.653	183		38.893	677		49.402	393
38.663	212		38.903	659		49.4225	387
38.6729	183		38.9129	677		49.4429	391
38.6829	191		38.9229	675		49.4634	384
38.6929	178		38.9329	676		49.4838	381
38.7029	195		38.9429	653		49.5043	368
38.7129	189		38.9529	648		49.5248	407
38.7229	212		38.9629	657		49.5452	386
38.7328	189		38.9728	683		49.5657	380
38.7428	195		38.9828	681		49.5861	417
38.7528	214		38.9928	675		49.6066	379
38.7628	209		39.0028	686		49.6271	406
38.7728	180		39.0128	708		49.6475	412
38.7827	194		39.0227	666		49.668	388
38.7927	209		39.0327	677		49.6884	395
38.8027	217		39.0427	670		49.7089	366
38.8127	191		39.0527	669		49.7293	377
38.8227	188		39.0627	696		49.7498	402
38.8326	200		39.0726	670		49.7703	405
38.8426	199		39.0826	662		49.7907	380
38.8526	200		39.0926	682		49.8112	409
38.8626	196		39.1026	697		49.8316	387
38.8726	169		39.1126	673		49.8521	385
38.8825	166		39.1225	690		49.8726	435
38.8925	177		39.1325	686		49.893	409
38.9025	186		39.1425	685		49.9135	389
38.9125	190		39.1525	716		49.9339	415
38.9225	182		39.1625	677		49.9544	370
38.9324	183		39.1724	696		49.9748	367
38.9424	207		39.1824	671		49.9953	369
38.9524	179		39.1924	661		50.0158	390
38.9624	194		39.2024	685		50.0362	364
38.9724	183		39.2124	672		50.0567	400
38.9823	191		39.2223	671		50.0771	352
38.9923	194		39.2323	687		50.0976	400
39.0023	172		39.2423	668		50.118	381
39.0123	172		39.2523	688		50.1385	372
39.0223	175		39.2623	692		50.159	369
39.0322	206		39.2722	667		50.1794	373
39.0422	191		39.2822	681		50.1999	379
39.0522	197		39.2922	647		50.2203	379
39.0622	184		39.3022	657		50.2408	360
39.0722	162		39.3122	712		50.2613	366
39.0822	213		39.3222	705		50.2817	381
39.0921	188		39.3321	666		50.3022	387
39.1021	198		39.3421	656		50.3226	391
39.1121	183		39.3521	678		50.3431	370
39.1221	171		39.3621	716		50.3635	393
39.1321	173		39.3721	662		50.384	363
39.142	207		39.382	682		50.4045	386
39.152	218		39.392	667		50.4249	413
39.162	184		39.402	703		50.4454	411
39.172	163		39.412	677		50.4658	430
39.182	190		39.422	665		50.4863	350
39.1919	224		39.4319	679		50.5068	395
39.2019	180		39.4419	677		50.5272	369
39.2119	205		39.4519	651		50.5477	397
39.2219	224		39.4619	674		50.5681	399
39.2319	197		39.4719	673		50.5886	367
39.2418	180		39.4818	668		50.6091	426
39.2518	193		39.4918	662		50.6295	386
39.2618	179		39.5018	685		50.65	384
39.2718	209		39.5118	675		50.6704	397
39.2818	212		39.5218	658		50.6909	394
39.2917	192		39.5317	706		50.7113	401
39.3017	192		39.5417	694		50.7318	389
39.3117	190		39.5517	693		50.7523	394
39.3217	204		39.5617	690		50.7727	432
39.3317	208		39.5717	675		50.7932	405
39.3416	192		39.5816	670		50.8136	366
39.3516	180		39.5916	661		50.8341	389
39.3616	199		39.6016	694		50.8546	396
39.3716	178		39.6116	634		50.875	376
39.3816	188		39.6216	678		50.8955	406
39.3915	201		39.6315	667		50.9159	401
39.4015	190		39.6415	660		50.9364	383
39.4115	199		39.6515	669		50.9568	402
39.4215	208		39.6615	675		50.9773	396
39.4315	158		39.6715	683		50.9978	367
39.4415	189		39.6815	669		51.0182	366
39.4514	208		39.6914	672		51.0387	406
39.4614	177		39.7014	677		51.0591	397
39.4714	189		39.7114	665		51.0796	376
39.4814	175		39.7214	681		51.1001	421
39.4914	185		39.7314	654		51.1205	386
39.5013	168		39.7413	697		51.141	423
39.5113	195		39.7513	699		51.1614	390
39.5213	180		39.7613	707		51.1819	384
39.5313	189		39.7713	663		51.2023	410
39.5413	194		39.7813	706		51.2228	363
39.5512	207		39.7912	666		51.2433	393
39.5612	200		39.8012	682		51.2637	400
39.5712	176		39.8112	671		51.2842	409
39.5812	194		39.8212	658		51.3046	381
[truncated: 4,016 more rows]

## Sheet: Fig 2e
Fig 2e
TA-Pb							t-PCO					t-PCOH
bingding energy (eV)	raw	fit	peak	peak	background		bingding energy (eV)	raw	fit	background		bingding energy (eV)	raw	fit	peak	peak	background
538.07	26389	26388.7	26388.7	26388.7	26388.7		538.956	18175.1	18195.1	18175.1		537.8	6410.99	6438.9	6410.99	6434	6415.89	6415.89
538.02	26388.5	26388.3	26388.3	26388.3	26388.3		538.856	18278.8	18195.7	18175.1		537.7	6565.54	6439.82	6410.99	6434.73	6416.08	6416.08
537.97	26347	26388	26388	26388	26388		538.756	18291.8	18196.4	18175.1		537.6	6583.45	6440.69	6410.89	6435.39	6416.18	6416.18
537.92	26310.4	26387.7	26387.7	26387.7	26387.7		538.656	18360.2	18197.1	18175.1		537.5	6489.57	6441.59	6410.77	6436.08	6416.28	6416.28
537.87	26375.7	26387.4	26387.4	26387.4	26387.4		538.556	18258.6	18197.8	18175.1		537.4	6525.83	6442.61	6410.72	6436.87	6416.46	6416.46
537.82	26350.2	26387.1	26387.1	26387.1	26387.1		538.456	18235.8	18198.5	18175		537.3	6517.7	6443.66	6410.64	6437.68	6416.62	6416.62
537.77	26280.6	26386.8	26386.8	26386.8	26386.8		538.356	18308	18199.3	18175		537.2	6506.46	6444.78	6410.57	6438.54	6416.81	6416.81
537.72	26311.2	26386.5	26386.5	26386.5	26386.5		538.256	18325.6	18200.1	18175		537.1	6664.08	6445.97	6410.51	6439.46	6417.02	6417.02
537.67	26306.8	26386.3	26386.3	26386.3	26386.3		538.156	18353.1	18201	18175		537	6527.22	6447.13	6410.34	6440.32	6417.14	6417.14
537.62	26310.9	26386	26386	26386	26386		538.056	18253.1	18201.9	18175		536.9	6587.88	6448.45	6410.26	6441.33	6417.38	6417.38
537.57	26364.3	26385.7	26385.7	26385.7	26385.7		537.956	18255.6	18202.9	18175		536.8	6354.61	6449.82	6410.14	6442.37	6417.6	6417.6
537.52	26314.9	26385.4	26385.4	26385.4	26385.4		537.856	18203.7	18204	18175		536.7	6527.7	6451.44	6410.18	6443.62	6418.01	6418.01
537.47	26312	26385.1	26385.1	26385.1	26385.1		537.756	18320.8	18205.1	18175		536.6	6597.35	6453.05	6410.1	6444.82	6418.33	6418.33
537.42	26394.7	26384.9	26384.9	26384.9	26384.9		537.656	18290.8	18206.2	18175		536.5	6598.34	6454.73	6409.98	6446.06	6418.66	6418.66
537.37	26412.6	26384.5	26384.5	26384.5	26384.5		537.556	18303.2	18207.4	18174.9		536.4	6531.17	6456.55	6409.85	6447.37	6419.04	6419.04
537.32	26347.9	26384.2	26384.2	26384.2	26384.2		537.456	18271.4	18208.8	18174.9		536.3	6442.76	6458.58	6409.77	6448.82	6419.54	6419.54
537.27	26394.7	26383.9	26383.9	26383.9	26383.9		537.356	18358.3	18210.2	18174.9		536.2	6604.63	6460.88	6409.75	6450.41	6420.21	6420.21
537.22	26338	26383.5	26383.5	26383.5	26383.5		537.256	18330	18211.7	18174.9		536.1	6481.18	6463.31	6409.62	6452.01	6420.92	6420.92
537.17	26291.7	26383.2	26383.2	26383.2	26383.2		537.156	18236.1	18213.3	18174.9		536	6348.65	6466.16	6409.57	6453.8	6421.94	6421.94
537.12	26310.3	26383	26383	26383	26383		537.056	18252	18215.2	18174.9		535.9	6437.35	6469.53	6409.61	6455.79	6423.35	6423.35
537.07	26245.9	26382.7	26382.7	26382.7	26382.7		536.956	18229.7	18217.2	18174.9		535.8	6392.44	6473.43	6409.59	6457.86	6425.17	6425.17
537.02	26336.4	26382.5	26382.5	26382.5	26382.5		536.856	18261.7	18219.4	18174.9		535.7	6528.9	6478.15	6409.6	6460.1	6427.65	6427.65
536.97	26254.3	26382.2	26382.2	26382.2	26382.2		536.756	18284.8	18221.9	18174.9		535.6	6529.62	6483.85	6409.53	6462.41	6430.97	6430.97
536.92	26192.1	26382	26381.9	26381.9	26382		536.656	18355.5	18224.7	18174.8		535.5	6513.45	6491.01	6409.45	6464.9	6435.56	6435.56
536.87	26181.5	26381.8	26381.7	26381.7	26381.8		536.556	18356.2	18228	18174.8		535.4	6301.06	6500.15	6409.38	6467.57	6441.95	6441.95
536.82	26212	26381.7	26381.6	26381.6	26381.7		536.456	18293.5	18231.8	18174.8		535.3	6392.25	6512.07	6409.45	6470.61	6450.91	6450.91
536.77	26217.2	26381.5	26381.4	26381.4	26381.5		536.356	18317.9	18236.4	18174.8		535.2	6750.18	6527.41	6409.46	6473.8	6463.07	6463.07
536.72	26296	26381.4	26381.2	26381.2	26381.4		536.256	18280.2	18241.8	18174.8		535.1	6639.38	6547.07	6409.23	6477.02	6479.29	6479.29
536.67	26333.8	26381.2	26380.9	26380.9	26381.2		536.156	18333	18248.4	18174.8		535	6495.27	6572.66	6409.08	6480.59	6501.15	6501.15
536.62	26327.2	26381.1	26380.6	26380.6	26381.1		536.056	18267.2	18256.4	18174.8		534.9	6526.44	6605.74	6409.02	6484.56	6530.2	6530.2
536.57	26333.2	26381	26380.3	26380.3	26381		535.956	18318.4	18266.2	18174.7		534.8	6628.98	6648.02	6408.94	6488.86	6568.11	6568.11
536.52	26264.1	26380.9	26380	26380	26380.9		535.856	18283.7	18278.2	18174.7		534.7	6715.33	6701.44	6408.8	6493.48	6616.76	6616.76
536.47	26239.1	26381	26379.8	26379.8	26381		535.756	18318.2	18293	18174.7		534.6	6705.02	6768.23	6408.59	6498.48	6678.35	6678.35
536.42	26168	26381.3	26379.5	26379.5	26381.3		535.656	18357.8	18311.1	18174.7		534.5	6796.74	6850.66	6408.4	6503.97	6755.09	6755.09
536.37	26111.5	26381.8	26379.4	26379.4	26381.8		535.556	18417.4	18333.2	18174.7		534.4	6969.21	6950.9	6408.14	6509.94	6849.1	6849.1
536.32	26235.6	26382.5	26379.3	26379.3	26382.5		535.456	18437.5	18360.2	18174.7		534.3	7159.78	7071.02	6407.77	6516.43	6962.36	6962.36
536.27	26203.2	26383.4	26379	26379	26383.4		535.356	18404	18392.8	18174.6		534.2	7318.43	7212.52	6407.26	6523.49	7096.3	7096.3
536.22	26231	26384.7	26378.8	26378.8	26384.7		535.256	18484.1	18432.2	18174.6		534.1	7341.5	7376.67	6406.66	6531.26	7252.06	7252.06
536.17	26168.3	26386.5	26378.6	26378.6	26386.5		535.156	18495.3	18479.3	18174.6		534	7646.77	7563.64	6406.04	6539.95	7429.73	7429.73
536.12	26182.7	26389	26378.5	26378.5	26389		535.056	18611.7	18535.1	18174.5		533.9	7719.1	7772.68	6405.21	6549.53	7628.36	7628.36
536.07	26244.7	26392.2	26378.3	26378.3	26392.2		534.956	18756.7	18600.9	18174.5		533.8	8066.81	8002.28	6404.34	6560.38	7846.24	7846.24
536.02	26188.3	26396.3	26378.1	26378.1	26396.3		534.856	18860.2	18677.5	18174.4		533.7	8055.09	8249.01	6403.23	6572.6	8079.64	8079.64
535.97	26166	26401.8	26377.9	26377.9	26401.8		534.756	19005.5	18766	18174.4		533.6	8382.49	8509.26	6402.13	6586.92	8324.48	8324.48
535.92	26246.3	26408.8	26377.7	26377.7	26408.8		534.656	19196.7	18867.3	18174.3		533.5	8830.43	8777.34	6400.81	6603.77	8574.38	8574.38
535.87	26280.5	26417.8	26377.5	26377.5	26417.8		534.556	19250.5	18981.8	18174.2		533.4	9043.72	9047.48	6399.19	6624.22	8822.45	8822.45
535.82	26327.7	26429.1	26377.2	26377.2	26429.1		534.456	19340.5	19110.2	18174		533.3	9494.96	9313.97	6397.43	6650.19	9061.22	9061.22
535.77	26333.5	26443.4	26376.9	26376.9	26443.4		534.356	19623.4	19252.4	18173.9		533.2	9496.59	9570.8	6395.37	6684.25	9281.92	9281.92
535.72	26320.7	26461.2	26376.6	26376.6	26461.2		534.256	19762.1	19408.1	18173.8		533.1	9836.98	9814.42	6393.31	6730.97	9476.76	9476.76
535.67	26498.8	26483.5	26376.3	26376.3	26483.5		534.156	19752.4	19576.5	18173.6		533	10290.2	10042.5	6391.01	6796.22	9637.33	9637.33
535.62	26500.5	26510.8	26375.9	26375.9	26510.8		534.056	20067.6	19756.4	18173.4		532.9	10381.5	10256.9	6388.42	6888.62	9756.69	9756.69
535.57	26611.4	26544.4	26375.5	26375.5	26544.4		533.956	20197.5	19946.1	18173.2		532.8	10283.1	10463.9	6385.76	7020.06	9829.62	9829.62
535.52	26605.9	26585.3	26375	26375	26585.3		533.856	20415.2	20143.2	18173		532.7	10395.1	10674.5	6383.16	7205.02	9852.6	9852.6
535.47	26663.3	26635	26374.4	26374.5	26635		533.756	20320.7	20345.2	18172.8		532.6	10796.5	10904.3	6380.49	7460.51	9824.32	9824.32
535.42	26827.6	26694.8	26373.9	26374	26694.7		533.656	20495.8	20548.6	18172.6		532.5	11014.4	11172.3	6377.55	7804.02	9745.83	9745.83
535.37	26907.4	26766.2	26373.2	26373.3	26766.1		533.556	20653.3	20749.6	18172.3		532.4	11436.2	11498.9	6374.47	8252.62	9620.78	9620.78
535.32	26918.7	26851.2	26372.4	26372.6	26851		533.456	20879.5	20944.5	18172.1		532.3	12304.2	11902.4	6371.1	8819.04	9454.44	9454.44
535.27	27038.9	26951.6	26371.7	26371.9	26951.4		533.356	20986.1	21128.5	18171.8		532.2	12626.3	12393.3	6367.15	9506.74	9253.7	9253.7
535.22	27104.5	27069.5	26370.8	26371.1	27069.2		533.256	21169.3	21297.2	18171.5		532.1	12942.6	12973.2	6362.98	10309.6	9026.62	9026.62
535.17	27275.9	27206.9	26369.9	26370.3	27206.5		533.156	21417.3	21445.9	18171.2		532	13741.5	13627.6	6358.6	11204.3	8781.86	8781.86
535.12	27569.7	27366	26368.8	26369.3	27365.5		533.056	21374.7	21570.1	18170.8		531.9	14365.8	14325.1	6353.69	12151.5	8527.25	8527.25
535.07	27716.8	27548.9	26367.6	26368.2	27548.2		532.956	21554.7	21666	18170.5		531.8	14843.2	15016.3	6348.35	13094.1	8270.55	8270.55
535.02	27871.5	27758	26366.2	26367	27757.2		532.856	21860.3	21730.1	18170.1		531.7	15555.9	15632.2	6342.7	13955.8	8019.11	8019.11
534.97	28029.6	27995.8	26364.7	26365.8	27994.7		532.756	21909.9	21760	18169.7		531.6	16105.6	16090.8	6336.56	14649	7778.33	7778.33
534.92	28430.3	28263.7	26363	26364.6	28262.2		532.656	21999.5	21754.6	18169.3		531.5	16292.2	16307.5	6330.06	15084.4	7553.21	7553.21
534.87	28674.9	28563.7	26361	26363.1	28561.6		532.556	21880.2	21714.2	18168.9		531.4	16049.2	16219.8	6323.43	15196.1	7347.12	7347.12
534.82	28856.5	28897.3	26358.9	26361.6	28894.6		532.456	21789.6	21640.3	18168.5		531.3	15599.4	15810.1	6316.95	14964.8	7162.26	7162.26
534.77	29402.7	29265.9	26356.6	26360.1	29262.3		532.356	21608.3	21535.4	18168.1		531.2	15040.2	15116.2	6310.77	14427.2	6999.81	6999.81
534.72	29687	29670.4	26353.8	26358.5	29665.8		532.256	21481.2	21403.1	18167.8		531.1	14390.2	14213.6	6304.96	13659.1	6859.48	6859.48
534.67	30121	30110.2	26350.9	26356.9	30104.2		532.156	21208.6	21247.8	18167.4		531	13412.4	13193.2	6299.58	12752.2	6740.54	6740.54
534.62	30715.6	30585.5	26347.6	26355.3	30577.7		532.056	20930.2	21073.8	18167.1		530.9	12323.3	12138	6294.85	11791.3	6641.54	6641.54
534.57	30946.2	31094.9	26343.8	26353.7	31085		531.956	20746.1	20885.6	18166.8		530.8	11206.2	11115.6	6290.83	10845.9	6560.55	6560.55
534.52	31517.3	31637.1	26339.8	26352.6	31624.4		531.856	20572.1	20688.2	18166.5		530.7	10248.9	10177.2	6287.56	9969.24	6495.52	6495.52
534.47	32104.1	32210.1	26335.4	26351.6	32193.9		531.756	20368.3	20485.4	18166.3		530.6	9321.07	9353.2	6284.92	9194.06	6444.06	6444.06
534.42	32667.2	32809	26330.5	26351.1	32788.4		531.656	20107.1	20281.7	18166.1		530.5	8706.85	8659.82	6282.9	8538.64	6404.08	6404.08
534.37	33228.9	33430.5	26325.2	26351.1	33404.5		531.556	19887.6	20080.4	18165.9		530.4	7946.15	8097.57	6281.29	8005.49	6373.36	6373.36
534.32	33982.3	34069.7	26319.4	26352	34037.1		531.456	19729.2	19884.6	18165.7		530.3	7463.07	7657.16	6280.18	7587.12	6350.23	6350.23
534.27	34865.6	34720.9	26313.1	26353.7	34680.2		531.356	19564.6	19697.1	18165.5		530.2	7055.32	7323.21	6279.39	7269.6	6333	6333
534.22	35132.9	35378.5	26306	26356.6	35327.9		531.256	19426.3	19519.9	18165.4		530.1	6942.24	7076.47	6278.88	7035.01	6320.33	6320.33
534.17	35665.4	36034.7	26298.7	26361.4	35972		531.156	19297.7	19354.7	18165.2		530	6803.04	6898.15	6278.44	6865.57	6311.01	6311.01
534.12	36441.7	36682.6	26291	26368.2	36605.4		531.056	19117.6	19202.5	18165.1		529.9	6803.7	6771	6278.09	6744.88	6304.2	6304.2
534.07	37337	37314.6	26282.6	26377.4	37219.8		530.956	18949.1	19063.9	18165		529.8	6638.3	6680.64	6277.74	6659.21	6299.17	6299.17
534.02	37888	37922.8	26273.6	26389.3	37807.1		530.856	18734.3	18939.2	18164.9		529.7	6651.27	6616.19	6277.5	6598.14	6295.54	6295.54
533.97	38494.9	38500.5	26264.1	26404.7	38359.9		530.756	18521.2	18828.2	18164.9		529.6	6442.13	6569.21	6277.25	6553.64	6292.82	6292.82
533.92	39148.3	39038.9	26254.1	26424.2	38868.8		530.656	18497.2	18730.5	18164.8		529.5	6583.65	6534.17	6277.14	6520.43	6290.88	6290.88
533.87	39476.9	39531.5	26243.6	26448.4	39326.7		530.556	18449	18645.3	18164.8		529.4	6655.47	6506.89	6276.93	6494.53	6289.3	6289.3
533.82	39972.5	39972.1	26232.9	26478.2	39726.8		530.456	18436.8	18571.7	18164.8		529.3	6461.59	6484.88	6276.68	6473.57	6287.98	6287.98
533.77	40311.5	40355.1	26221.7	26514.4	40062.4		530.356	18290.8	18508.8	18164.7		529.2	6553	6466.7	6276.56	6456.24	6287.02	6287.02
533.72	40693.8	40676.1	26210.3	26557.8	40328.6		530.256	18301.4	18455.4	18164.7		529.1	6601.76	6451.13	6276.37	6441.36	6286.14	6286.14
533.67	40967.6	40930.7	26198.5	26609.1	40520.1		530.156	18315.4	18410.6	18164.7		529	6639.97	6437.54	6276.16	6428.36	6285.34	6285.34
533.62	41146	41116.8	26186.5	26669.4	40634		530.056	18260.8	18373.1	18164.7		528.9	6528.92	6425.52	6275.92	6416.84	6284.59	6284.59
533.57	41546.8	41233.5	26174.4	26739.6	40668.3		529.956	18314.1	18342.1	18164.7		528.8	6524.05	6414.85	6275.75	6406.62	6283.98	6283.98
533.52	41582.9	41280.6	26161.9	26820.5	40622.1		529.856	18263.6	18316.6	18164.7		528.7	6462.16	6405.28	6275.58	6397.46	6283.41	6283.41
533.47	41318.1	41259.8	26149.4	26913.2	40496.1		529.756	18214.9	18295.6	18164.7		528.6	6402.71	6396.68	6275.46	6389.22	6282.91	6282.91
533.42	41298.4	41174.1	26137.2	27018.7	40292.5		529.656	18216	18278.5	18164.7		528.5	6419.94	6388.93	6275.37	6381.81	6282.49	6282.49
533.37	41298.4	41027.1	26124.9	27137.6	40014.4		529.556	18163.3	18264.5	18164.6		528.4	6357.59	6381.86	6275.28	6375.06	6282.08	6282.08
533.32	40999.1	40823.9	26112.6	27270.5	39666		529.456	18217.2	18253.2	18164.6		528.3	6429.72	6375.46	6275.22	6368.95	6281.73	6281.73
533.27	40680.6	40570.6	26100.5	27418.3	39252.8		529.356	18154.7	18243.9	18164.6		528.2	6375.66	6369.55	6275.12	6363.32	6281.35	6281.35
533.22	40512.1	40273.7	26088.7	27581.7	38780.6		529.256	18207.2	18236.3	18164.6		528.1	6233.79	6364.17	6275.05	6358.19	6281.03	6281.03
533.17	39970.6	39940.8	26077	27760.3	38257.5		529.156	18218.6	18230.1	18164.6		528	6447.36	6359.32	6275.08	6353.58	6280.82	6280.82
533.12	39569.3	39579.9	26065.7	27954.7	37690.9		529.056	18211	18224.9	18164.6		527.9	6652.65	6354.71	6274.97	6349.2	6280.47	6280.47
533.07	39253.3	39198.4	26054.7	28164.6	37088.5		528.956	18163.2	18220.5	18164.6		527.8	6663.62	6350.31	6274.71	6345.02	6280.01	6280.01
533.02	38796.6	38804.3	26044	28389.6	36458.6		528.856	18159.5	18216.8	18164.6		527.7	6319.84	6346.22	6274.45	6341.13	6279.55	6279.55
532.97	38131.9	38404.5	26033.6	28629.4	35808.7		528.756	18146	18213.7	18164.6		527.6	6115.73	6342.64	6274.42	6337.74	6279.33	6279.33
532.92	37784.1	38007.5	26023.7	28882.6	35148.6		528.656	18160	18210.9	18164.6		527.5	6274.53	6339.46	6274.53	6334.73	6279.25	6279.25
532.87	37438.1	37618.8	26014.1	29148	34484.9		528.556	18092.1	18208.5	18164.6		--	--	--	--	--	--	--
532.82	37180.2	37244.3	26004.8	29424.1	33825		528.456	18163	18206.3	18164.6		--	--	--	--	--	--	--
532.77	36616.5	36888.6	25995.6	29708.9	33175.3		528.356	18195.3	18204.4	18164.6		--	--	--	--	--	--	--
532.72	36562.8	36555.3	25986.9	30000.9	32541.3		528.256	18160.2	18202.6	18164.6		--	--	--	--	--	--	--
532.67	36111.7	36247.9	25978.2	30296.7	31929.4		528.156	18212.1	18201	18164.6		--	--	--	--	--	--	--
532.62	35769.8	35967.8	25969.9	30594.1	31343.6		528.056	18156	18199.5	18164.6		--	--	--	--	--	--	--
532.57	35707.7	35715.7	25961.9	30890.3	30787.2		527.956	18220.3	18198.1	18164.6		--	--	--	--	--	--	--
532.52	35453.2	35491.1	25953.8	31182.1	30262.9		527.856	18151	18196.8	18164.6		--	--	--	--	--	--	--
532.47	35297.9	35292.8	25946	31466.6	29772.1		527.756	18217	18195.5	18164.6		--	--	--	--	--	--	--
532.42	35151.2	35119.1	25938.3	31740	29317.4		527.656	18178.8	18194.4	18164.6		--	--	--	--	--	--	--
532.37	34918.2	34967.1	25930.7	31999.3	28898.5		527.556	18213.1	18193.3	18164.6		--	--	--	--	--	--	--
532.32	34886.2	34833.5	25923.3	32241.4	28515.4		527.456	18223.9	18192.3	18164.6		--	--	--	--	--	--	--
532.27	34729	34714.5	25915.9	32463	28167.4		527.356	18160.9	18191.3	18164.6		--	--	--	--	--	--	--
532.22	34581.3	34606.1	25908.6	32661.6	27853.1		527.256	18173.8	18190.4	18164.6		--	--	--	--	--	--	--
532.17	34650.4	34504.2	25901.4	32833.9	27571.8		527.156	18161.1	18189.5	18164.6		--	--	--	--	--	--	--
532.12	34637.5	34404.5	25894.2	32977.6	27321.1		527.056	18103.3	18188.7	18164.6		--	--	--	--	--	--	--
532.07	34454.1	34303.1	25887	33090.8	27099.2		526.956	18075.7	18187.9	18164.6
532.02	34391.1	34196.1	25879.9	33172	26904.1		526.856	18196.8	18187.1	18164.6
531.97	34236.3	34080.1	25872.8	33219.8	26733.2		526.756	18189.2	18186.4	18164.6
531.92	33908.2	33952.2	25865.9	33233.4	26584.7		526.656	18149.1	18185.7	18164.6
531.87	33872.5	33810.1	25859.2	33212.8	26456.5		526.556	18083.1	18185.1	18164.6
531.82	33775	33651.5	25852.6	33157.9	26346.2		526.456	18122	18184.4	18164.6
531.77	33592.3	33475.1	25846	33069.6	26251.6		526.356	18156.9	18183.9	18164.6
531.72	33245.9	33280	25839.6	32948.7	26171		526.256	18138.2	18183.3	18164.6
531.67	32933.9	33066.6	25833.4	32797.3	26102.7		526.156	18180.4	18182.7	18164.6
531.62	32664.4	32834.9	25827.5	32617.2	26045.1		526.056	18220.8	18182.2	18164.6
531.57	32516	32585.7	25821.7	32410.7	25996.7		525.956	18228.2	18181.7	18164.6
531.52	32258.8	32320.3	25816.1	32180.4	25956		525.856	18170.8	18181.2	18164.6
531.47	31838.3	32040	25810.7	31928.9	25921.8		525.756	18164.6	18180.8	18164.6
531.42	31572.3	31747.9	25805.6	31660	25893.5
531.37	31392.1	31445.6	25800.8	31376.5	25869.8
531.32	31078.1	31135.6	25796	31081.6	25850
531.27	30913.6	30820.6	25791.5	30778.6	25833.5
531.22	30520	30502.7	25787.1	30470.3	25819.6
531.17	30178.5	30185.4	25783.1	30160.5	25808
531.12	29872.4	29870.9	25779.3	29851.8	25798.4
531.07	29563.3	29561.4	25775.7	29546.9	25790.2
531.02	29207.9	29259.1	25772.4	29248.2	25783.4
530.97	28991.6	28965.8	25769.4	28957.6	25777.6
530.92	28819.3	28683.7	25766.5	28677.5	25772.7
530.87	28496.9	28413.9	25763.7	28409.3	25768.3
530.82	28088.5	28157.7	25761.3	28154.3	25764.6
530.77	28010	27916.1	25759.1	27913.6	25761.6
530.72	27652.9	27689.2	25757	27687.4	25758.8
530.67	27459.6	27478.3	25755.2	27477	25756.5
530.62	27221.3	27283	25753.5	27282	25754.4
530.57	27178.3	27103.3	25752	27102.6	25752.7
530.52	27027.7	26938.8	25750.5	26938.4	25751
530.47	26715.7	26789.1	25749.2	26788.8	25749.5
530.42	26658.6	26654.1	25748.1	26653.9	25748.3
530.37	26587.2	26532.7	25747	26532.5	25747.2
530.32	26413.4	26424.1	25746	26424	25746.2
530.27	26257.9	26327.7	25745.2	26327.6	25745.3
530.22	26279.4	26242.5	25744.4	26242.4	25744.5
530.17	26236.8	26167.5	25743.7	26167.5	25743.7
530.12	26016	26102	25743	26102	25743
530.07	25926.7	26045.1	25742.4	26045.1	25742.4
530.02	26071.6	25996	25741.9	25996	25742
529.97	25957.8	25953.5	25741.4	25953.5	25741.4
529.92	25925.4	25917.2	25740.8	25917.2	25740.9
529.87	25998.6	25886.3	25740.4	25886.3	25740.4
529.82	25960	25860	25739.8	25860	25739.8
529.77	25985.3	25837.9	25739.3	25837.9	25739.3
529.72	25843.8	25819.2	25738.8	25819.2	25738.8
529.67	25787.7	25803.7	25738.4	25803.7	25738.4
529.62	25770.5	25790.8	25738	25790.8	25738
529.57	25828.9	25780.1	25737.6	25780.1	25737.6
529.52	25710.3	25771.2	25737.2	25771.2	25737.2
529.47	25751.3	25764	25736.9	25764	25736.9
529.42	25814.4	25758.1	25736.6	25758.1	25736.6
529.37	25787.5	25753.2	25736.2	25753.2	25736.2
529.32	25712.1	25749.2	25735.8	25749.2	25735.8
529.27	25762.5	25745.9	25735.5	25745.9	25735.5
529.22	25862.1	25743.3	25735.1	25743.3	25735.1
529.17	25778.9	25741	25734.7	25741	25734.7
529.12	25758.7	25739.2	25734.3	25739.2	25734.3
529.07	25737	25737.7	25734	25737.7	25734
529.02	25795.7	25736.5	25733.7	25736.5	25733.7
528.97	25753.9	25735.4	25733.3	25735.4	25733.3
528.92	25677.4	25734.6	25732.9	25734.6	25732.9
528.87	25721.5	25733.9	25732.6	25733.9	25732.6
528.82	25655.2	25733.2	25732.3	25733.2	25732.3
528.77	25750.1	25732.7	25732	25732.7	25732
528.72	25666.8	25732.2	25731.7	25732.2	25731.7
528.67	25705.9	25731.8	25731.4	25731.8	25731.4
528.62	25693.3	25731.4	25731.1	25731.4	25731.1
528.57	25672.4	25731	25730.8	25731	25730.8
528.52	25709.3	25730.7	25730.5	25730.7	25730.5
528.47	25677.4	25730.3	25730.2	25730.3	25730.2
528.42	25671	25730	25729.9	25730	25729.9
528.37	25647	25729.7	25729.6	25729.7	25729.6
528.32	25681.9	25729.4	25729.3	25729.4	25729.3
528.27	25705.2	25729.1	25729	25729.1	25729
528.22	25682.5	25728.8	25728.7	25728.8	25728.7
528.17	25697.4	25728.5	25728.4	25728.5	25728.4
528.12	25648.2	25728.1	25728.1	25728.1	25728.1
528.07	25706.6	25727.9	25727.9	25727.9	25727.9
528.02	25715.8	25727.5	25727.5	25727.5	25727.5
527.97	25660.3	25727.2	25727.2	25727.2	25727.2
527.92	25658.6	25726.9	25726.9	25726.9	25726.9
527.87	25720.9	25726.7	25726.7	25726.7	25726.7
527.82	25694.9	25726.3	25726.3	25726.3	25726.3
527.77	25759.7	25726	25726	25726	25726
527.72	25647.2	25725.7	25725.7	25725.7	25725.7
527.67	25728.2	25725.4	25725.4	25725.4	25725.4
527.62	25730.1	25725.1	25725.1	25725.1	25725.1
527.57	25710.7	25724.7	25724.7	25724.7	25724.7
527.52	25620.2	25724.4	25724.4	25724.4	25724.4
527.47	25751.2	25724.1	25724.1	25724.1	25724.1
527.42	25727.8	25723.8	25723.8	25723.8	25723.8
527.37	25727.8	25723.5	25723.5	25723.5	25723.5
527.32	25714	25723.1	25723.1	25723.1	25723.1
527.27	25724.6	25722.8	25722.8	25722.8	25722.8
527.22	25660.3	25722.5	25722.5	25722.5	25722.5
527.17	25735.5	25722.2	25722.2	25722.2	25722.2
527.12	25689.3	25721.8	25721.8	25721.8	25721.8
527.07	25710.2	25721.5	25721.5	25721.5	25721.5
527.02	25723	25721.2	25721.2	25721.2	25721.2
526.97	25790.7	25720.9	25720.9	25720.9	25720.9
526.92	25755.4	25720.5	25720.5	25720.5	25720.5
526.87	25616	25720.1	25720.1	25720.1	25720.1
526.82	25653.7	25719.9	25719.9	25719.9	25719.9
526.77	25752.7	25719.6	25719.6	25719.6	25719.6
526.72	25724	25719.2	25719.2	25719.2	25719.2
526.67	25725	25718.9	25718.9	25718.9	25718.9
526.62	25660.1	25718.5	25718.5	25718.5	25718.5
526.57	25620.5	25718.3	25718.3	25718.3	25718.3
526.52	25692.8	25718	25718	25718	25718
526.47	25759	25717.7	25717.7	25717.7	25717.7
526.42	25618.8	25717.3	25717.3	25717.3	25717.3
526.37	25636.4	25717.1	25717.1	25717.1	25717.1
526.32	25724.3	25716.8	25716.8	25716.8	25716.8
526.27	25679.5	25716.5	25716.5	25716.5	25716.5
526.22	25695.4	25716.1	25716.1	25716.1	25716.1
526.17	25706.6	25715.8	25715.8	25715.8	25715.8
526.12	25740.1	25715.5	25715.5	25715.5	25715.5
526.07	25650.7	25715.2	25715.2	25715.2	25715.2
526.02	25692.8	25714.9	25714.9	25714.9	25714.9
525.97	25695.4	25714.6	25714.6	25714.6	25714.6
525.92	25666.1	25714.2	25714.2	25714.2	25714.2
525.87	25673.1	25713.9	25713.9	25713.9	25713.9
525.82	25697.9	25713.6	25713.6	25713.6	25713.6
525.77	25673.2	25713.3	25713.3	25713.3	25713.3
525.72	25681.2	25713	25713	25713	25713
525.67	25763.7	25712.7	25712.7	25712.7	25712.7
525.62	25730	25712.3	25712.3	25712.3	25712.3
525.57	25631.2	25712	25712	25712	25712
525.52	25671.3	25711.7	25711.7	25711.7	25711.7
525.47	25691.8	25711.4	25711.4	25711.4	25711.4
525.42	25579.5	25711.1	25711.1	25711.1	25711.1
525.37	25622.7	25710.9	25710.9	25710.9	25710.9
525.32	25710.6	25710.6	25710.6	25710.6	25710.6

## Sheet: Fig 2f
Fig 2f
TA-Pb			t-PCO			t-PCOH
bingding energy (eV)	intensity(a.u.)		bingding energy (eV)	intensity(a.u.)		bingding energy (eV)	raw	fit	peak	peak	background
153.35	8660.53		153.5	4664.28		141	196.206	237.665	196.206	225.3	208.572
153.3	8641.35		153.4	4664.49		140.9	188.546	241.51	196.206	228.191	209.526
153.25	8636.29		153.3	4633.75		140.8	186.832	246.14	196.223	231.754	210.609
153.2	8669.64		153.2	4609.68		140.7	203.276	251.906	196.243	236.322	211.827
153.15	8660.64		153.1	4587.92		140.6	215.676	259.365	196.228	242.429	213.164
153.1	8644.13		153	4580.41		140.5	241.547	269.494	196.186	251.02	214.659
153.05	8621.27		152.9	4556.03		140.4	249.944	283.759	196.087	263.522	216.324
153	8670.99		152.8	4567.99		140.3	268.113	304.422	195.97	282.137	218.255
152.95	8656.83		152.7	4500.85		140.2	306.754	334.615	195.812	309.901	220.526
152.9	8613.88		152.6	4495.55		140.1	370.552	378.464	195.571	350.789	223.246
152.85	8624.58		152.5	4476.97		140	468.555	441.13	195.189	409.701	226.618
152.8	8608.69		152.4	4435.57		139.9	570.415	528.489	194.594	492.08	231.003
152.75	8586.92		152.3	4426.57		139.8	680.131	646.662	193.775	603.345	237.092
152.7	8597.66		152.2	4419.19		139.7	827.758	801.126	192.715	747.877	245.964
152.65	8609.96		152.1	4396.72		139.6	1022.64	995.376	191.331	927.573	259.134
152.6	8612.48		152	4381.32		139.5	1254.6	1229.91	189.52	1140.75	278.686
152.55	8573.37		151.9	4364.05		139.4	1494.8	1500.94	187.199	1380.87	307.267
152.5	8579.12		151.8	4369.94		139.3	1775.41	1799.62	184.349	1636.06	347.908
152.45	8551.25		151.7	4362.71		139.2	2122.65	2111.64	180.882	1889.06	403.461
152.4	8579.21		151.6	4372.73		139.1	2352.87	2417.02	176.651	2117.8	475.87
152.35	8582.09		151.5	4331.06		139	2659.93	2691.96	171.909	2298.01	565.856
152.3	8540.43		151.4	4323.98		138.9	2870.67	2910.59	166.487	2405.91	671.164
152.25	8534.35		151.3	4328.32		138.8	3058.22	3051.06	160.595	2424.98	786.678
152.2	8552.05		151.2	4349.54		138.7	3156.15	3100.51	154.28	2351.34	903.457
152.15	8510.7		151.1	4352.35		138.6	3127.02	3056.64	147.739	2195.61	1008.76
152.1	8546.21		151	4327.98		138.5	2962.53	2924.48	141.247	1978.77	1086.96
152.05	8520.52		150.9	4320.68		138.4	2746.53	2713.33	135.099	1725.78	1122.65
152	8497.74		150.8	4339.14		138.3	2413.3	2437.8	129.409	1460.45	1106.76
151.95	8509.16		150.7	4329.64		138.2	2113.99	2120.27	124.432	1202.82	1041.88
151.9	8487.97		150.6	4321.3		138.1	1770.47	1788.02	120.096	967.679	940.441
151.85	8510.88		150.5	4331.52		138	1468.68	1466.73	116.5	764.326	818.908
151.8	8527.36		150.4	4312.94		137.9	1186.79	1175.44	113.554	596.798	692.191
151.75	8527.81		150.3	4322.02		137.8	889.295	925.335	111.215	464.85	571.7
151.7	8514.88		150.2	4340.76		137.7	693.58	720.67	109.52	365.202	464.987
151.65	8460.81		150.1	4314.56		137.6	546.655	560.263	108.247	292.654	375.856
151.6	8471.55		150	4310.22		137.5	438.901	439.387	107.292	241.491	305.187
151.55	8466.55		149.9	4320.53		137.4	371.45	351.481	106.569	206.326	251.723
151.5	8460.77		149.8	4301.39		137.3	337.666	289.406	105.992	182.534	212.863
151.45	8457.57		149.7	4327.52		137.2	260.647	246.45	105.487	166.463	185.474
151.4	8513.19		149.6	4307.42		137.1	225.638	217.126	105.149	155.588	166.687
151.35	8469.2		149.5	4311.21		137	217.169	196.987	104.886	148.002	153.871
151.3	8469.1		149.4	4329.91		136.9	202.909	182.83	104.642	142.456	145.016
151.25	8459.18		149.3	4306.81		136.8	188.696	172.527	104.427	138.214	138.74
151.2	8474.31		149.2	4299.28		136.7	180.334	164.69	104.244	134.82	134.113
151.15	8477.84		149.1	4284.26		136.6	172.545	158.453	104.078	131.992	130.538
151.1	8481.7		149	4278.79		136.5	159.237	153.296	103.929	129.568	127.656
151.05	8493.68		148.9	4326.51		136.4	152.836	148.924	103.808	127.465	125.267
151	8480.12		148.8	4321.85		136.3	143.44	145.135	103.701	125.606	123.231
150.95	8469.57		148.7	4302.12		136.2	143.199	141.816	103.615	123.957	121.473
150.9	8460.09		148.6	4313.27		136.1	142.059	138.867	103.529	122.471	119.925
150.85	8493.63		148.5	4306.26		136	133.596	136.231	103.445	121.125	118.551
150.8	8484.26		148.4	4330.41		135.9	127.714	133.88	103.379	119.918	117.34
150.75	8470.75		148.3	4323.14		135.8	130.19	131.77	103.326	118.83	116.266
150.7	8488.18		148.2	4307.09		135.7	119.595	129.856	103.267	117.829	115.293
150.65	8468.23		148.1	4291.92		135.6	121.159	128.139	103.232	116.934	114.436
150.6	8460.89		148	4310.35		135.5	114.8	126.572	103.193	116.109	113.656
150.55	8482.37		147.9	4306.33		135.4	121.057	125.154	103.167	115.362	112.96
150.5	8484.28		147.8	4300.65		135.3	119.475	123.843	103.128	114.66	112.312
150.45	8462.21		147.7	4306.37		135.2	113.877	122.642	103.093	114.013	111.722
150.4	8444.27		147.6	4272.34		135.1	118.705	121.549	103.069	113.426	111.192
150.35	8461.56		147.5	4273.11		135	115.38	120.53	103.035	112.87	110.695
150.3	8481.57		147.4	4270.96		134.9	110.563	119.594	103.008	112.359	110.243
150.25	8492.48		147.3	4287.34		134.8	116.899	118.738	102.992	111.894	109.836
150.2	8484.73		147.2	4268.37		134.7	106.612	117.93	102.962	111.446	109.445
150.15	8457.1		147.1	4287.01		134.6	97.9286	117.2	102.954	111.049	109.105
150.1	8468.78		147	4280.29		134.5	103.252	116.54	102.965	110.696	108.808
150.05	8461.25		146.9	4301.41		134.4	108.086	115.914	102.964	110.356	108.522
150	8484.87		146.8	4302.09		134.3	105.553	115.32	102.953	110.028	108.245
149.95	8466.97		146.7	4282		134.2	112.511	114.77	102.947	109.724	107.993
149.9	8470.76		146.6	4269.94		134.1	110.119	114.24	102.926	109.424	107.742
149.85	8471.03		146.5	4309.97		134	107.794	113.747	102.911	109.146	107.512
149.8	8469.43		146.4	4290.58		133.9	105.052	113.289	102.9	108.888	107.301
149.75	8472.04		146.3	4312.87		133.8	105.363	112.863	102.895	108.651	107.108
149.7	8469.32		146.2	4315.08		133.7	101.664	112.462	102.89	108.426	106.926
149.65	8480.95		146.1	4348.75		133.6	92.0827	112.092	102.893	108.221	106.764
149.6	8476.26		146	4339.21		133.5	99.9351	111.765	102.916	108.049	106.632
149.55	8480.98		145.9	4339.47		133.4	106.49	111.44	102.923	107.87	106.492
149.5	8468.21		145.8	4363.99		133.3	107.757	111.118	102.915	107.687	106.346
149.45	8467.31		145.7	4372.32		133.2	105.846	110.812	102.904	107.51	106.206
149.4	8500.71		145.6	4385.51		133.1	102.673	110.525	102.898	107.346	106.076
149.35	8462.67		145.5	4393.93		133	102.898	110.259	102.898	107.197	105.961
149.3	8458.05		145.4	4384.81
149.25	8472.95		145.3	4402.05
149.2	8458.22		145.2	4448.79
149.15	8461.06		145.1	4473.54
149.1	8474.72		145	4510.47
149.05	8467.1		144.9	4599.15
149	8458.97		144.8	4665.77
148.95	8465.58		144.7	4743.61
148.9	8483.02		144.6	4873.95
148.85	8459.85		144.5	4963.56
148.8	8471.4		144.4	5132.5
148.75	8492.22		144.3	5413.38
148.7	8482.81		144.2	5676.02
148.65	8473.34		144.1	5925.7
148.6	8474.56		144	6105.11
148.55	8458.32		143.9	6311.66
148.5	8456.23		143.8	6397.11
148.45	8457.22		143.7	6562.54
148.4	8457.63		143.6	6518.77
148.35	8459.31		143.5	6389.6
148.3	8451.74		143.4	6168.45
148.25	8423.68		143.3	5926.51
148.2	8453.8		143.2	5603.79
148.15	8428.36		143.1	5339.45
148.1	8462.46		143	5150.26
148.05	8459.43		142.9	4876.32
148	8455.09		142.8	4758.44
147.95	8434.56		142.7	4586.25
147.9	8446.56		142.6	4495.43
147.85	8426.97		142.5	4409.44
147.8	8429.44		142.4	4370.07
147.75	8454.49		142.3	4349.74
147.7	8464.21		142.2	4302.95
147.65	8424.36		142.1	4283.73
147.6	8425.8		142	4272.64
147.55	8422.5		141.9	4272.97
147.5	8416.14		141.8	4271.5
147.45	8444.36		141.7	4260.03
147.4	8414.85		141.6	4263.02
147.35	8447.31		141.5	4229.33
147.3	8421.89		141.4	4250.42
147.25	8407.45		141.3	4247.83
147.2	8435.45		141.2	4272.42
147.15	8420.94		141.1	4282.94
147.1	8417.04		141	4317.65
147.05	8424.61		140.9	4306.08
147	8427.65		140.8	4311.38
146.95	8412.88		140.7	4331.78
146.9	8420.21		140.6	4343.1
146.85	8420.29		140.5	4364.48
146.8	8427.14		140.4	4378.92
146.75	8438.74		140.3	4406.08
146.7	8418.16		140.2	4469.97
146.65	8422.43		140.1	4526.93
146.6	8437.48		140	4575.82
146.55	8442.57		139.9	4680.86
146.5	8426.76		139.8	4812.52
146.45	8452.67		139.7	5020.89
146.4	8452.14		139.6	5176.96
146.35	8461.36		139.5	5404.26
146.3	8447.73		139.4	5728.78
146.25	8451.39		139.3	6044.84
146.2	8455.72		139.2	6357.97
146.15	8458.07		139.1	6721.96
146.1	8472.86		139	6948.2
146.05	8486.95		138.9	7139.66
146	8513.13		138.8	7143.53
145.95	8512.88		138.7	7067.43
145.9	8508.79		138.6	6859.51
145.85	8532.46		138.5	6558.37
145.8	8526.73		138.4	6164.18
145.75	8521.39		138.3	5839.75
145.7	8542.19		138.2	5502.07
145.65	8549.79		138.1	5166.03
145.6	8570.73		138	4895.14
145.55	8544.95		137.9	4642.12
145.5	8577.73		137.8	4543.55
145.45	8545.51		137.7	4428.69
145.4	8555.84		137.6	4339.47
145.35	8589.97		137.5	4282.29
145.3	8588.96		137.4	4238.53
145.25	8600.01		137.3	4230.21
145.2	8627.6		137.2	4208.27
145.15	8602.38		137.1	4195.23
145.1	8662.88		137	4179.34
145.05	8676.09		136.9	4168.92
145	8704.92		136.8	4169.43
144.95	8728.25		136.7	4160.96
144.9	8746.48		136.6	4153.51
144.85	8807.02		136.5	4154.94
144.8	8889.78		136.4	4161.33
144.75	8937.08		136.3	4158.84
144.7	9012.5		136.2	4162.36
144.65	9110.81		136.1	4163.53
144.6	9206.73		136	4153.65
144.55	9295.2		135.9	4139.28
144.5	9386.87		135.8	4134.49
144.45	9595.84		135.7	4127.78
144.4	9723.47		135.6	4134.33
144.35	9880.44		135.5	4154.17
144.3	10047.5		135.4	4134.1
144.25	10204.3		135.3	4135.11
144.2	10435.3		135.2	4132.82
144.15	10565.2		135.1	4123.9
144.1	10765.9		135	4141.13
144.05	10922.7		134.9	4127.44
144	11163		134.8	4141.72
143.95	11366.4		134.7	4133.55
143.9	11424.3		134.6	4146.63
143.85	11462.7		134.5	4149.78
143.8	11628		134.4	4114.65
143.75	11756.2		134.3	4132.63
143.7	11696.5		134.2	4132.71
143.65	11704.9		134.1	4136.2
143.6	11709.1		134	4146.25
143.55	11646.2		133.9	4132.33
143.5	11418.3		133.8	4147.22
143.45	11376.7		133.7	4131.05
143.4	11210.5		133.6	4137.51
143.35	10991.1		133.5	4132.48
143.3	10815.9
143.25	10608.9
143.2	10467.8
143.15	10263.9
143.1	10037
143.05	9849.02
143	9659.44
142.95	9507.05
142.9	9332.49
142.85	9162.83
142.8	9041.42
142.75	8955.73
142.7	8888.03
142.65	8787.5
142.6	8707.52
142.55	8621.65
142.5	8618.59
142.45	8603.09
142.4	8542.48
142.35	8497.97
142.3	8462.84
142.25	8442.93
142.2	8445.63
142.15	8438.46
142.1	8414.55
142.05	8406.12
142	8375.14
141.95	8397.68
141.9	8375.7
141.85	8381.4
141.8	8345.13
141.75	8362.71
141.7	8339.93
141.65	8349.75
141.6	8362.76
141.55	8360.38
141.5	8343.55
141.45	8346.74
141.4	8370.19
141.35	8347.77
141.3	8341.62
141.25	8349.9
141.2	8386.76
141.15	8420.31
141.1	8413.18
141.05	8388.4
141	8412.97
140.95	8435.22
140.9	8436.87
140.85	8434.76
140.8	8454.49
140.75	8451.55
140.7	8432.36
140.65	8436.27
140.6	8474.6
140.55	8441.49
140.5	8446.6
140.45	8462.63
140.4	8455.49
140.35	8498.85
140.3	8525.04
140.25	8570.16
140.2	8566.96
140.15	8600.06
140.1	8670.06
140.05	8686.54
140	8740.45
139.95	8800.03
139.9	8881.7
139.85	8963.3
139.8	9089.53
139.75	9217.58
139.7	9377.37
139.65	9517.05
139.6	9674.24
139.55	9862.12
139.5	10112.6
139.45	10341.5
139.4	10564
139.35	10733.3
139.3	11027.5
139.25	11323
139.2	11557.1
139.15	11757.4
139.1	11915.3
139.05	12174.4
139	12310.2
138.95	12470.5
138.9	12469.9
138.85	12494.6
138.8	12475.3
138.75	12434
138.7	12344.2
138.65	12226.9
138.6	12089.8
138.55	11911.3
138.5	11758.6
138.45	11504.4
138.4	11224.9
138.35	10889.2
138.3	10631.3
138.25	10429.1
138.2	10180.4
138.15	9915.04
138.1	9749.02
138.05	9490.68
138	9338.8
137.95	9157.76
137.9	9033.58
137.85	8889.18
137.8	8753.06
137.75	8683.77
137.7	8587.52
137.65	8573.88
137.6	8496.45
137.55	8452.96
137.5	8434.35
137.45	8401.69
137.4	8345.84
137.35	8340.23
137.3	8339.16
137.25	8303.15
137.2	8269.56
137.15	8281.03
137.1	8261.45
137.05	8232.25
137	8246.27
136.95	8247.28
136.9	8256.73
136.85	8248.92
136.8	8240.94
136.75	8220.02
136.7	8214.96
136.65	8230.09
136.6	8208.41
136.55	8202.59
136.5	8209.89
136.45	8216.19
136.4	8205.59
136.35	8198.13
136.3	8195.06
136.25	8210.79
136.2	8215.66
136.15	8205.2
136.1	8173.57
136.05	8182.24
136	8193.69
135.95	8194.4
135.9	8166.62
135.85	8175.27
135.8	8192.59
135.75	8180.17
135.7	8189.92
135.65	8184.58
135.6	8174.89
135.55	8168.34
135.5	8164.91
135.45	8165.73
135.4	8182.05
135.35	8166.48
135.3	8162.07
135.25	8166.47
135.2	8175.21
135.15	8171.67
135.1	8169.91
135.05	8175.34
135	8177.89
134.95	8163.09
134.9	8153.7
134.85	8161.68
134.8	8154.18
134.75	8163.45
134.7	8173.12
134.65	8180.24
134.6	8167.21
134.55	8169.27
134.5	8165.02
134.45	8167.26
134.4	8179.69
134.35	8182.73
134.3	8168.1
134.25	8175.77
134.2	8154.77
134.15	8154.69
134.1	8166.98
134.05	8170.56
134	8154.19
133.95	8163.63
133.9	8183.8
133.85	8165.77
133.8	8157.67
133.75	8163.84
133.7	8157.99
133.65	8171.69
133.6	8168.56
133.55	8172.25
133.5	8161.27
133.45	8153.91
133.4	8160.73
133.35	8173.69

## Sheet: Fig 2g
Fig 2g
Raman shift (cm-1)	0	Raman shift (cm-1)	150	Raman shift (cm-1)	210	Raman shift (cm-1)	240	Raman shift (cm-1)	330	Raman shift (cm-1)	600	Raman shift (cm-1)	900	Raman shift (cm-1)	1200	Raman shift (cm-1)	1500	Raman shift (cm-1)	1800	Raman shift (cm-1)	2100	Raman shift (cm-1)	2400	Raman shift (cm-1)	2800
1298.9	315.087	1298.9	1652.02	1298.9	2864.23	1298.9	3258.09	1298.9	3816.06	1298.9	2945.19	1298.9	1857.7	1298.9	1851.14	1298.9	1249.41	1298.9	1104.99	1298.9	733.016	1298.9	367.602	1298.9	175.049
1297.76	225.375	1297.76	1603.88	1297.76	2890.49	1297.76	3146.5	1297.76	3932.03	1297.76	3069.91	1297.76	1899.28	1297.76	1794.25	1297.76	1282.23	1297.76	1072.17	1297.76	713.323	1297.76	312.899	1297.76	144.415
1296.62	306.287	1296.62	1786.09	1296.62	2974.05	1296.62	3370.03	1296.62	3986.98	1296.62	3146.88	1296.62	1906.42	1296.62	2011.43	1296.62	1411.98	1296.62	1103.51	1296.62	830.038	1296.62	401.236	1296.62	195.586
1295.48	238.429	1295.48	1567.95	1295.48	2865.09	1295.48	3333.2	1295.48	3910.68	1295.48	3026.96	1295.48	1987.93	1295.48	1843.56	1295.48	1355.76	1295.48	1099.84	1295.48	723.6	1295.48	410.798	1295.48	170.182
1294.33	216.521	1294.33	1623.69	1294.33	2883.45	1294.33	3349.3	1294.33	3810.77	1294.33	3106.53	1294.33	1971.43	1294.33	1796.47	1294.33	1334.99	1294.33	1107.54	1294.33	689.805	1294.33	352.995	1294.33	162.719
1293.19	196.807	1293.19	1695.16	1293.19	2836.64	1293.19	3326.47	1293.19	3827.23	1293.19	3101.23	1293.19	1940.07	1293.19	1732.33	1293.19	1260	1293.19	1028.2	1293.19	737.368	1293.19	372.183	1293.19	188.497
1292.05	290.791	1292.05	1813.83	1292.05	3020.72	1292.05	3464.56	1292.05	3934.64	1292.05	3105.99	1292.05	2036.85	1292.05	1903.48	1292.05	1345.95	1292.05	1140.42	1292.05	751.246	1292.05	436.405	1292.05	217.765
1290.9	303.861	1290.9	1736.6	1290.9	3008.88	1290.9	3319.3	1290.9	3892.05	1290.9	3061.35	1290.9	2009.86	1290.9	1904.93	1290.9	1373.72	1290.9	1155.11	1290.9	768.179	1290.9	470.876	1290.9	201.991
1289.76	288.514	1289.76	1625.73	1289.76	2827.87	1289.76	3280.31	1289.76	3911.98	1289.76	3053	1289.76	1914.25	1289.76	1745.95	1289.76	1234.49	1289.76	1044.33	1289.76	740.519	1289.76	366.762	1289.76	124.148
1288.62	275.356	1288.62	1743.92	1288.62	2884.68	1288.62	3223.42	1288.62	3940.22	1288.62	3079.18	1288.62	1934.05	1288.62	1800.74	1288.62	1274.07	1288.62	1081.76	1288.62	749.581	1288.62	426.147	1288.62	187.942
1287.47	303.718	1287.47	1674.6	1287.47	3022.76	1287.47	3448.84	1287.47	3942.66	1287.47	3101.42	1287.47	1932.44	1287.47	1884.36	1287.47	1325	1287.47	1174.23	1287.47	815.888	1287.47	494.689	1287.47	241.227
1286.33	338.625	1286.33	1701.43	1286.33	2922.67	1286.33	3300.61	1286.33	3993.16	1286.33	3018.79	1286.33	1856.54	1286.33	1889.31	1286.33	1415.24	1286.33	1063.5	1286.33	753.278	1286.33	443.053	1286.33	187.446
1285.18	273.042	1285.18	1671.89	1285.18	2866.72	1285.18	3290.48	1285.18	3849.67	1285.18	2993.41	1285.18	1905.62	1285.18	1778.92	1285.18	1278.71	1285.18	1097.41	1285.18	741.364	1285.18	328.524	1285.18	162.515
1284.04	248.975	1284.04	1672.06	1284.04	2954.07	1284.04	3281.67	1284.04	3930.31	1284.04	2949.7	1284.04	1931.96	1284.04	1864.26	1284.04	1357.57	1284.04	1121.7	1284.04	700.188	1284.04	376.957	1284.04	145.454
1282.89	229.283	1282.89	1672.24	1282.89	2908.18	1282.89	3323.08	1282.89	3803.48	1282.89	2973.69	1282.89	1877.5	1282.89	1846.93	1282.89	1333.77	1282.89	1100.12	1282.89	776.942	1282.89	388.253	1282.89	185.173
1281.75	264.18	1281.75	1643.59	1281.75	2940.47	1281.75	3237.4	1281.75	3896.76	1281.75	2992.87	1281.75	1875.02	1281.75	1868.47	1281.75	1285.53	1281.75	1132.7	1281.75	748.437	1281.75	370.725	1281.75	182.961
1280.6	237.943	1280.6	1655.56	1280.6	2814.71	1280.6	3281.86	1280.6	3753.38	1280.6	3013.36	1280.6	1928.43	1280.6	1790.9	1280.6	1319.38	1280.6	1122.91	1280.6	743.079	1280.6	354.513	1280.6	190.791
1279.46	251.001	1279.46	1554.89	1279.46	2757.52	1279.46	3298.8	1279.46	3789.89	1279.46	2901.57	1279.46	1893.2	1279.46	1751.33	1279.46	1316.99	1279.46	996.145	1279.46	712.405	1279.46	369.735	1279.46	195.126
1278.31	240.05	1278.31	1691.7	1278.31	2909.4	1278.31	3077.44	1278.31	3799.77	1278.31	2937.77	1278.31	1881.55	1278.31	1726.61	1278.31	1270.52	1278.31	1093.75	1278.31	711.856	1278.31	362.693	1278.31	170.653
1277.17	220.374	1277.17	1708.45	1277.17	2921.6	1277.17	3279.43	1277.17	3829.28	1277.17	2884.5	1277.17	1963.73	1277.17	1782.63	1277.17	1335.34	1277.17	1056.05	1277.17	746.218	1277.17	445.113	1277.17	248.739
1276.02	266.153	1276.02	1578.59	1276.02	2789.37	1276.02	3264.95	1276.02	3880.16	1276.02	3046.79	1276.02	1877.47	1276.02	1816.38	1276.02	1297.17	1276.02	1094.28	1276.02	780.133	1276.02	435.443	1276.02	197.651
1274.87	172.317	1274.87	1542.57	1274.87	2731.34	1274.87	3263.56	1274.87	3739.07	1274.87	2892.75	1274.87	1891.57	1274.87	1695.26	1274.87	1248.1	1274.87	1073.6	1274.87	752.962	1274.87	340.709	1274.87	172.754
1273.73	300.963	1273.73	1717.23	1273.73	2875.28	1273.73	3239.49	1273.73	4011.53	1273.73	2955.98	1273.73	1948.41	1273.73	1841.54	1273.73	1353.02	1273.73	1073.87	1273.73	768.545	1273.73	476.306	1273.73	186.248
1272.58	202.79	1272.58	1642.82	1272.58	2892.27	1272.58	3284.77	1272.58	3882.24	1272.58	3156.12	1272.58	1954.64	1272.58	1821.63	1272.58	1370.25	1272.58	1136.93	1272.58	805.492	1272.58	463.147	1272.58	236.371
1271.43	276.885	1271.43	1642.56	1271.43	2808.97	1271.43	3271.17	1271.43	3800.95	1271.43	3077.13	1271.43	1836.6	1271.43	1683.98	1271.43	1330.79	1271.43	1075.71	1271.43	735.598	1271.43	482.696	1271.43	205.811
1270.29	263.762	1270.29	1708.13	1270.29	2815.49	1270.29	3356.1	1270.29	3881.44	1270.29	3120.67	1270.29	1928.3	1270.29	1860.72	1270.29	1324.48	1270.29	1075.97	1270.29	790.414	1270.29	450.357	1270.29	175.696
1269.14	222.309	1269.14	1618.94	1269.14	2784.97	1269.14	3199.08	1269.14	3685.11	1269.14	2987.66	1269.14	1867.4	1269.14	1843.42	1269.14	1294.19	1269.14	1034.83	1269.14	731.878	1269.14	352.644	1269.14	156.488
1267.99	278.932	1267.99	1721.1	1267.99	2780.17	1267.99	3277.02	1267.99	3906.79	1267.99	2939.25	1267.99	1954.27	1267.99	1856.21	1267.99	1291.8	1267.99	1017.23	1267.99	786.24	1267.99	470.262	1267.99	245.809
1266.85	309.391	1266.85	1690.76	1266.85	2782.34	1266.85	3237.71	1266.85	3832.53	1266.85	3078.66	1266.85	1989.25	1266.85	1854.17	1266.85	1298.57	1266.85	1106.84	1266.85	793.087	1266.85	429.226	1266.85	230.954
1265.7	259.237	1265.7	1582	1265.7	2793.23	1265.7	3148.32	1265.7	3819.28	1265.7	2893.44	1265.7	1869.56	1265.7	1717.07	1265.7	1292.26	1265.7	1022.14	1265.7	721.507	1265.7	359.882	1265.7	213.925
1264.55	265.73	1264.55	1613.55	1264.55	2748.35	1264.55	3305.95	1264.55	3898.39	1264.55	3044.57	1264.55	1922.84	1264.55	1805.22	1264.55	1293.37	1264.55	1112.58	1264.55	692.206	1264.55	382.913	1264.55	195.595
1263.4	195.999	1263.4	1559.72	1263.4	2842.43	1263.4	3184.33	1263.4	3770.16	1263.4	2888.16	1263.4	1873.32	1263.4	1625.05	1263.4	1243.94	1263.4	965.187	1263.4	653.766	1263.4	355.412	1263.4	109.324
1262.25	265.646	1262.25	1690.55	1262.25	2807.57	1262.25	3247.41	1262.25	3872.33	1262.25	2907.73	1262.25	2001.92	1262.25	1771.12	1262.25	1244.18	1262.25	1087.4	1262.25	758.614	1262.25	429.823	1262.25	196.839
1261.11	239.478	1261.11	1646.74	1261.11	2839.78	1261.11	3214.23	1261.11	3832.52	1261.11	3013.94	1261.11	1962.42	1261.11	1753.42	1261.11	1374.6	1261.11	1082.88	1261.11	821.628	1261.11	381.859	1261.11	231.641
1259.96	248.147	1259.96	1609.47	1259.96	2782.73	1259.96	3157.12	1259.96	3718.72	1259.96	2919.86	1259.96	1842.38	1259.96	1757.49	1259.96	1315.61	1259.96	1097.94	1259.96	701.777	1259.96	412.272	1259.96	194.599
1258.81	280.753	1258.81	1614	1258.81	2891.54	1258.81	3165.76	1258.81	3796.91	1258.81	3004.71	1258.81	1986.16	1258.81	1886.05	1258.81	1302.78	1258.81	1106.91	1258.81	784.802	1258.81	412.642	1258.81	188.474
1257.66	304.644	1257.66	1683.81	1257.66	2843.64	1257.66	3355	1257.66	3709.7	1257.66	3043.83	1257.66	1916.65	1257.66	1825.25	1257.66	1383.52	1257.66	1091.93	1257.66	765.528	1257.66	463.059	1257.66	247.632
1256.51	248.028	1256.51	1677.02	1256.51	2801.84	1256.51	3204.35	1256.51	3796.13	1256.51	2993.3	1256.51	2016.42	1256.51	1792.33	1256.51	1370.25	1256.51	1109.16	1256.51	745.824	1256.51	445.58	1256.51	236.714
1255.36	282.793	1255.36	1708.51	1255.36	2807.05	1255.36	3300.85	1255.36	3833.81	1255.36	3159.46	1255.36	1941.27	1255.36	1832.5	1255.36	1451.82	1255.36	1088.54	1255.36	786.166	1255.36	490.32	1255.36	207.527
1254.21	267.523	1254.21	1586.87	1254.21	2783.11	1254.21	3146.33	1254.21	3855.38	1254.21	2926.66	1254.21	1932.69	1254.21	1743.47	1254.21	1338.92	1254.21	1027.9	1254.21	690.775	1254.21	392.802	1254.21	216.629
1253.06	315.322	1253.06	1691	1253.06	2971.86	1253.06	3176.27	1253.06	3830.84	1253.06	3028.4	1253.06	1882.37	1253.06	1834.52	1253.06	1303.91	1253.06	1112.54	1253.06	851.588	1253.06	451.455	1253.06	212.245
1251.91	173.943	1251.91	1680.72	1251.91	2789.61	1251.91	3209.25	1251.91	3826.75	1251.91	2880.93	1251.91	1843.8	1251.91	1761.17	1251.91	1232.82	1251.91	982.778	1251.91	721.864	1251.91	413.115	1251.91	78.2744
1250.76	273.916	1250.76	1748.28	1250.76	2854.82	1250.76	3257	1250.76	3874.39	1250.76	2898.3	1250.76	1926.54	1250.76	1770.02	1250.76	1435.23	1250.76	1048.27	1250.76	759.139	1250.76	476.527	1250.76	215.655
1249.61	258.657	1249.61	1584.55	1249.61	2827.84	1249.61	3193	1249.61	3877.68	1249.61	2982.16	1249.61	1875.81	1249.61	1801.91	1249.61	1399.79	1249.61	1056.36	1249.61	723.805	1249.61	423.85	1249.61	191.276
1248.46	193.418	1248.46	1592.12	1248.46	2761.32	1248.46	3226.39	1248.46	3771.88	1248.46	2898.23	1248.46	1926.79	1248.46	1805.09	1248.46	1311.77	1248.46	1044.46	1248.46	709.78	1248.46	394.661	1248.46	159.951
1247.31	197.733	1247.31	1581.43	1247.31	2811.29	1247.31	3274.11	1247.31	3745.63	1247.31	2874.3	1247.31	1863.91	1247.31	1722.67	1247.31	1283.74	1247.31	1025.17	1247.31	786.152	1247.31	405.896	1247.31	177.742
1246.16	282.43	1246.16	1701.1	1246.16	2748.26	1246.16	3239.26	1246.16	3795.43	1246.16	3008.97	1246.16	1994.39	1246.16	1751.07	1246.16	1323.08	1246.16	1131.89	1246.16	773.425	1246.16	384.54	1246.16	123.835
1245.01	301.935	1245.01	1711.25	1245.01	2858.17	1245.01	3244.82	1245.01	3883.44	1245.01	3103.63	1245.01	2006.67	1245.01	1837.24	1245.01	1404.97	1245.01	1146.48	1245.01	781.554	1245.01	499.17	1245.01	258.056
1243.86	280.167	1243.86	1590.22	1243.86	2778.22	1243.86	3256.02	1243.86	3785.95	1243.86	3023.64	1243.86	1918.17	1243.86	1687.95	1243.86	1333.94	1243.86	1053.78	1243.86	786.641	1243.86	371.819	1243.86	187.213
1242.71	245.378	1242.71	1625.14	1242.71	2732.6	1242.71	3116.96	1242.71	3831.38	1242.71	3073.53	1242.71	1920.47	1242.71	1788.01	1242.71	1277.71	1242.71	1149.59	1242.71	760.89	1242.71	374.365	1242.71	244.076
1241.55	264.879	1241.55	1647.03	1241.55	2812.93	1241.55	3299.26	1241.55	3846.39	1241.55	3064.78	1241.55	1946.64	1241.55	1709.99	1241.55	1336.55	1241.55	1093.39	1241.55	761.202	1241.55	450.729	1241.55	237.957
1240.4	299.569	1240.4	1720.13	1240.4	2835.92	1240.4	3237.52	1240.4	3827.97	1240.4	3059.51	1240.4	1941.55	1240.4	1839.53	1240.4	1379.32	1240.4	1038.51	1240.4	767.157	1240.4	424.172	1240.4	265.705
1239.25	245.26	1239.25	1646.93	1239.25	2697.42	1239.25	3144.53	1239.25	3808.69	1239.25	2986.09	1239.25	1918.23	1239.25	1727.24	1239.25	1262.76	1239.25	1021.84	1239.25	681.084	1239.25	390.245	1239.25	112.429
1238.1	240.88	1238.1	1613.68	1238.1	2872.33	1238.1	3191.33	1238.1	3809.81	1238.1	2909.22	1238.1	1830.69	1238.1	1730.86	1238.1	1348.93	1238.1	1055.96	1238.1	676.199	1238.1	396.258	1238.1	174.909
1236.95	208.295	1236.95	1703.24	1236.95	2833.68	1236.95	3295.83	1236.95	3846.94	1236.95	3033.29	1236.95	1907.2	1236.95	1900.69	1236.95	1330.05	1236.95	1108.74	1236.95	770.257	1236.95	405.741	1236.95	245.18
1235.79	219.108	1235.79	1596.67	1235.79	2805.02	1235.79	3132.59	1235.79	3746.53	1235.79	2902.64	1235.79	1863.5	1235.79	1744.19	1235.79	1323.33	1235.79	1041.31	1235.79	724.575	1235.79	381.812	1235.79	177.89
1234.64	221.241	1234.64	1623.31	1234.64	2772.89	1234.64	3226.22	1234.64	3837.89	1234.64	2978.95	1234.64	1948.66	1234.64	1846.72	1234.64	1317.47	1234.64	1137.44	1234.64	790.396	1234.64	408.646	1234.64	211.264
1233.49	271.085	1233.49	1634.32	1233.49	2887.82	1233.49	3171.92	1233.49	3733.6	1233.49	2900.83	1233.49	1898.9	1233.49	1779.62	1233.49	1298.17	1233.49	1011.91	1233.49	686.605	1233.49	378.652	1233.49	174.796
1232.34	203.823	1232.34	1575.51	1232.34	2787.61	1232.34	3203.93	1232.34	3763.36	1232.34	3000.1	1232.34	1915.94	1232.34	1744.64	1232.34	1295.79	1232.34	1046.44	1232.34	647.464	1232.34	387.264	1232.34	198.619
1231.18	262.325	1231.18	1615.14	1231.18	2709.97	1231.18	3156.58	1231.18	3793.96	1231.18	3033	1231.18	1842.78	1231.18	1665.01	1231.18	1285.61	1231.18	1036.29	1231.18	754.457	1231.18	355.549	1231.18	216.798
1230.03	255.78	1230.03	1623.12	1230.03	2871.67	1230.03	3116.61	1230.03	3708.38	1230.03	2930.2	1230.03	1959.1	1230.03	1740.17	1230.03	1276.3	1230.03	1027.02	1230.03	727.889	1230.03	439.595	1230.03	207.659
1228.88	247.069	1228.88	1593.81	1228.88	2816.16	1228.88	3251.78	1228.88	3702.57	1228.88	2920.19	1228.88	1927.57	1228.88	1723.85	1228.88	1283.89	1228.88	1110.51	1228.88	713.9	1228.88	386.642	1228.88	120.067
1227.72	281.7	1227.72	1527.25	1227.72	2792.73	1227.72	3319.29	1227.72	3824.18	1227.72	2944.41	1227.72	1852.29	1227.72	1782.94	1227.72	1317.06	1227.72	1117.7	1227.72	718.985	1227.72	370.11	1227.72	185.922
1226.57	298.987	1226.57	1655.26	1226.57	2816.54	1226.57	3258.52	1226.57	3837	1226.57	3046.2	1226.57	1891.42	1226.57	1763.59	1226.57	1395.27	1226.57	1072.45	1226.57	727.967	1226.57	413.815	1226.57	223.157
1225.42	242.616	1225.42	1612.53	1225.42	2786.62	1225.42	3237.2	1225.42	3941.22	1225.42	2944.76	1225.42	1917.97	1225.42	1829.15	1225.42	1224.78	1225.42	1036.32	1225.42	717.884	1225.42	429.778	1225.42	165.499
1224.26	249.074	1224.26	1641.29	1224.26	2815.19	1224.26	3226.7	1224.26	3787.66	1224.26	3042.61	1224.26	1925.02	1224.26	1840.55	1224.26	1320.74	1224.26	1099.83	1224.26	731.629	1224.26	447.901	1224.26	142.514
1223.11	305.337	1223.11	1654.88	1223.11	2876.23	1223.11	3125.27	1223.11	3846.38	1223.11	2941.2	1223.11	1864.94	1223.11	1789.15	1223.11	1388.53	1223.11	1128.66	1223.11	712.886	1223.11	440.032	1223.11	180.171
1221.95	177.543	1221.95	1409.09	1221.95	2697.35	1221.95	3139.05	1221.95	3736.63	1221.95	2896.55	1221.95	1852.94	1221.95	1673.23	1221.95	1341.97	1221.95	1038.84	1221.95	688.087	1221.95	402.286	1221.95	118.651
1220.8	233.799	1220.8	1629.67	1220.8	2790	1220.8	3168.84	1220.8	3749.01	1220.8	3051.94	1220.8	1878.62	1220.8	1705.43	1220.8	1214.02	1220.8	1058.16	1220.8	690.14	1220.8	387.067	1220.8	190.07
1219.64	264.063	1219.64	1637.62	1219.64	2873.53	1219.64	3334.55	1219.64	3918.96	1219.64	3100.79	1219.64	1936.32	1219.64	1828.1	1219.64	1293.48	1219.64	1072.7	1219.64	776.172	1219.64	401.722	1219.64	174.455
1218.49	231.558	1218.49	1573.73	1218.49	2802.94	1218.49	3160.02	1218.49	3597.16	1218.49	2898.16	1218.49	1954.61	1218.49	1723.05	1218.49	1264.27	1218.49	1050.02	1218.49	714.585	1218.49	383.478	1218.49	123.786
1217.33	238.012	1217.33	1653.1	1217.33	2721.99	1217.33	3137.43	1217.33	3700	1217.33	2968.66	1217.33	1886.79	1217.33	1737.49	1217.33	1261.46	1217.33	1038.6	1217.33	796.258	1217.33	411.111	1217.33	270.468
1216.18	203.359	1216.18	1584.9	1216.18	2707.7	1216.18	3086.29	1216.18	3778.58	1216.18	2902.4	1216.18	1933.21	1216.18	1647.64	1216.18	1314.48	1216.18	1044.05	1216.18	693.583	1216.18	317.153	1216.18	124.611
1215.02	257.401	1215.02	1507.64	1215.02	2760.03	1215.02	3220.76	1215.02	3765.85	1215.02	3002.29	1215.02	1838.58	1215.02	1736.92	1215.02	1209.14	1215.02	1031.77	1215.02	746.248	1215.02	376.368	1215.02	136.271
1213.86	214.106	1213.86	1533.77	1213.86	2822.73	1213.86	3093.07	1213.86	3832.71	1213.86	2954.66	1213.86	1845.2	1213.86	1825.74	1213.86	1274.25	1213.86	1068.8	1213.86	688.166	1213.86	383.227	1213.86	210.213
1212.71	317.862	1212.71	1680.13	1212.71	2765.62	1212.71	3245.65	1212.71	3937.6	1212.71	3105.1	1212.71	1900.69	1212.71	1848.79	1212.71	1243.34	1212.71	1126.57	1212.71	767.626	1212.71	425.979	1212.71	242.181
1211.55	339.43	1211.55	1731.74	1211.55	2892.72	1211.55	3240.8	1211.55	3714.27	1211.55	2940.28	1211.55	1839.84	1211.55	1829.03	1211.55	1312.32	1211.55	1115.58	1211.55	782.634	1211.55	412.937	1211.55	278.895
1210.39	283.172	1210.39	1648.02	1210.39	2776.38	1210.39	3215.19	1210.39	3781.54	1210.39	2921.21	1210.39	1818.79	1210.39	1773.39	1210.39	1278.38	1210.39	1066.54	1210.39	766.078	1210.39	415.895	1210.39	212.703
1209.24	235.578	1209.24	1595.45	1209.24	2779.82	1209.24	3151.56	1209.24	3791.29	1209.24	2797.11	1209.24	1835.35	1209.24	1729.44	1209.24	1219.39	1209.24	990.291	1209.24	670.424	1209.24	331.106	1209.24	104.173
1208.08	196.643	1208.08	1568.39	1208.08	2709.35	1208.08	3115.6	1208.08	3724.98	1208.08	2957.85	1208.08	1847.15	1208.08	1726.13	1208.08	1287.47	1208.08	1112.44	1208.08	699.702	1208.08	384.21	1208.08	148.671
1206.92	213.895	1206.92	1562.08	1206.92	2711.5	1206.92	3119.84	1206.92	3759.36	1206.92	2942.67	1206.92	1871.04	1206.92	1654.98	1206.92	1218.55	1206.92	991.694	1206.92	693.538	1206.92	416.987	1206.92	170.684
1205.77	207.379	1205.77	1617.99	1205.77	2778.02	1205.77	3238.14	1205.77	3834.35	1205.77	2868.74	1205.77	1814.57	1205.77	1825.37	1205.77	1263.72	1205.77	1095.22	1205.77	715.026	1205.77	401.797	1205.77	211.7
1204.61	196.546	1204.61	1566.75	1204.61	2780.58	1204.61	3124	1204.61	3705	1204.61	2936.09	1204.61	1923.13	1204.61	1679.06	1204.61	1208.22	1204.61	1020.31	1204.61	735.211	1204.61	346.439	1204.61	177.971
1203.45	224.587	1203.45	1554.83	1203.45	2759.83	1203.45	3185.25	1203.45	3783.42	1203.45	2863.48	1203.45	1826.93	1203.45	1727.59	1203.45	1334.56	1203.45	1038.71	1203.45	714.791	1203.45	367.113	1203.45	110.134
1202.29	252.619	1202.29	1568.83	1202.29	2685.1	1202.29	3160.11	1202.29	3788.41	1202.29	2825.44	1202.29	1877.58	1202.29	1808.49	1202.29	1316.21	1202.29	1054.95	1202.29	705.173	1202.29	366.189	1202.29	219.368
1201.14	308.705	1201.14	1653.19	1201.14	2898.81	1201.14	3179.45	1201.14	3911.27	1201.14	2983	1201.14	1964.06	1201.14	1897.13	1201.14	1312.1	1201.14	1070.32	1201.14	720.6	1201.14	487.452	1201.14	282.368
1199.98	207.208	1199.98	1640.83	1199.98	2804.22	1199.98	3130.14	1199.98	3814.36	1199.98	2907.82	1199.98	1921.43	1199.98	1692.63	1199.98	1338.65	1199.98	1042.95	1199.98	829.265	1199.98	378.155	1199.98	177.422
1198.82	222.281	1198.82	1624.16	1198.82	2808.94	1198.82	3173.65	1198.82	3754.17	1198.82	3026.9	1198.82	1822.7	1198.82	1684.59	1198.82	1326.35	1198.82	1039.32	1198.82	732.879	1198.82	374.64	1198.82	206.311
1197.66	237.348	1197.66	1585.92	1197.66	2723.03	1197.66	3173.99	1197.66	3819.14	1197.66	2958.22	1197.66	1799.53	1197.66	1801.69	1197.66	1251.47	1197.66	1046.49	1197.66	729.306	1197.66	386.23	1197.66	174.774
1196.5	248.096	1196.5	1611.54	1196.5	2819.66	1196.5	3117.37	1196.5	3779.68	1196.5	3026.77	1196.5	1907.1	1196.5	1697.84	1196.5	1322.46	1196.5	1162.81	1196.5	752.916	1196.5	420.684	1196.5	232.994
1195.34	284.724	1195.34	1681.59	1195.34	2788.13	1195.34	3264.83	1195.34	3821.33	1195.34	3051.29	1195.34	1899.45	1195.34	1696.69	1195.34	1254.51	1195.34	1112.15	1195.34	745.458	1195.34	380.926	1195.34	247.192
1194.18	202.724	1194.18	1577.37	1194.18	2636.28	1194.18	3117.21	1194.18	3729.69	1194.18	2854.1	1194.18	1911.65	1194.18	1717.55	1194.18	1318.57	1194.18	1061.93	1194.18	665.108	1194.18	380.431	1194.18	153.984
1193.02	166.034	1193.02	1553.39	1193.02	2638	1193.02	3222.35	1193.02	3750.64	1193.02	2933.41	1193.02	1872.52	1193.02	1652.58	1193.02	1236.41	1193.02	1091.94	1193.02	766.343	1193.02	369.587	1193.02	225.116
1191.87	170.318	1191.87	1575.98	1191.87	2733.71	1191.87	3117.47	1191.87	3725.44	1191.87	2921.28	1191.87	1884.28	1191.87	1651.44	1191.87	1218.1	1191.87	1034.84	1191.87	806.316	1191.87	347.104	1191.87	263.023
1190.71	213.401	1190.71	1577.45	1190.71	2767.32	1190.71	3263.1	1190.71	3728.7	1190.71	2974.25	1190.71	1799.47	1190.71	1790.85	1190.71	1303.69	1190.71	1083.82	1190.71	741.085	1190.71	366.016	1190.71	154.77
1189.54	185.348	1189.54	1616.84	1189.54	2754.79	1189.54	3168.59	1189.54	3737.57	1189.54	3034.97	1189.54	1864.69	1189.54	1782.79	1189.54	1256.92	1189.54	1019.85	1189.54	789.239	1189.54	403.456	1189.54	192.245
1188.38	247.808	1188.38	1645.88	1188.38	2871.99	1188.38	3199.53	1188.38	3893.39	1188.38	2945.26	1188.38	2022.98	1188.38	1813.96	1188.38	1245.07	1188.38	1113.63	1188.38	699.897	1188.38	380.978	1188.38	215.054
1187.22	254.231	1187.22	1593.47	1187.22	2651.32	1187.22	3131.78	1187.22	3754.43	1187.22	2875.39	1187.22	1817.53	1187.22	1746.44	1187.22	1242.28	1187.22	988.052	1187.22	718.74	1187.22	389.102	1187.22	190.888
1186.06	189.564	1186.06	1587.17	1186.06	2789.18	1186.06	3276.02	1186.06	3743.46	1186.06	2929.2	1186.06	1862.9	1186.06	1712.11	1186.06	1248.97	1186.06	1042.17	1186.06	708.281	1186.06	417.472	1186.06	174.054
1184.9	260.608	1184.9	1646.78	1184.9	2842.13	1184.9	3277.19	1184.9	3824.26	1184.9	2876.59	1184.9	1946.16	1184.9	1765.24	1184.9	1394.79	1184.9	1136.34	1184.9	757.27	1184.9	397.588	1184.9	227.439
1183.74	193.808	1183.74	1537.54	1183.74	2730.54	1183.74	3139.69	1183.74	3742.65	1183.74	2866.21	1183.74	1847.64	1183.74	1776.57	1183.74	1205.92	1183.74	1016.42	1183.74	714.937	1183.74	385.463	1183.74	178.734
1182.58	213.154	1182.58	1574.75	1182.58	2774.01	1182.58	2957.02	1182.58	3757.96	1182.58	2892.43	1182.58	1828.81	1182.58	1716.85	1182.58	1230.26	1182.58	989.119	1182.58	780.271	1182.58	343.199	1182.58	179.566
1181.42	236.798	1181.42	1526.27	1181.42	2753.31	1181.42	3097.75	1181.42	3724.18	1181.42	2804.98	1181.42	1875.01	1181.42	1767.37	1181.42	1220.59	1181.42	981.635	1181.42	751.295	1181.42	437	1181.42	124.857
1180.26	219.54	1180.26	1639.66	1180.26	2868.65	1180.26	3172.13	1180.26	3802.77	1180.26	2993.49	1180.26	1902.25	1180.26	1775.26	1180.26	1312.5	1180.26	1077.9	1180.26	778.72	1180.26	453.715	1180.26	244.937
1179.1	271.151	1179.1	1651.44	1179.1	2796.3	1179.1	3155.68	1179.1	3773.3	1179.1	3017.95	1179.1	1935.5	1179.1	1728.91	1179.1	1332.94	1179.1	1094.07	1179.1	803.554	1179.1	373.155	1179.1	246.188
1177.93	221.618	1177.93	1576.29	1177.93	2725.26	1177.93	3185.71	1177.93	3669.83	1177.93	2983.45	1177.93	1924.85	1177.93	1784.99	1177.93	1352.52	1177.93	1064.2	1177.93	752.211	1177.93	420.859	1177.93	158.36
1176.77	191.463	1176.77	1580.33	1176.77	2692.54	1176.77	3191.63	1176.77	3757.42	1176.77	2864.64	1176.77	1816.97	1176.77	1711.55	1176.77	1300.66	1176.77	1115.65	1176.77	743.48	1176.77	384.218	1176.77	115.308
1175.61	247.355	1175.61	1593.83	1175.61	2772.53	1175.61	3168.3	1175.61	3796.37	1175.61	3037.09	1175.61	1950.88	1175.61	1778.81	1175.61	1275.49	1175.61	1084.06	1175.61	757.122	1175.61	464.598	1175.61	189.281
1174.45	245.164	1174.45	1649.91	1174.45	2714.43	1174.45	3217.66	1174.45	3716.59	1174.45	2933.79	1174.45	1841.31	1174.45	1682.17	1174.45	1325.17	1174.45	1107.97	1174.45	690.759	1174.45	447.746	1174.45	181.077
1173.29	217.17	1173.29	1499.12	1173.29	2754.83	1173.29	3133.27	1173.29	3758.98	1173.29	2918.25	1173.29	1862.5	1173.29	1703.39	1173.29	1236.79	1173.29	1043.28	1173.29	763.75	1173.29	417.568	1173.29	153.094
1172.12	197.785	1172.12	1572.39	1172.12	2737.6	1172.12	3133.18	1172.12	3741.58	1172.12	2868.75	1172.12	1875.52	1172.12	1761.58	1172.12	1267.12	1172.12	1073.63	1172.12	665.16	1172.12	368.482	1172.12	164.248
1170.96	234.293	1170.96	1608.67	1170.96	2777.99	1170.96	3098.26	1170.96	3749.55	1170.96	2962.84	1170.96	1894.55	1170.96	1703.25	1170.96	1264.75	1170.96	1015.41	1170.96	731.683	1170.96	396.364	1170.96	224.406
1169.79	253.596	1169.79	1566.28	1169.79	2744	1169.79	3240.44	1169.79	3807.81	1169.79	3016.94	1169.79	2004.7	1169.79	1656.54	1169.79	1308.38	1169.79	1084.88	1169.79	779.701	1169.79	339.131	1169.79	203.737
1168.63	208.43	1168.63	1584.93	1168.63	2773.19	1168.63	3181.46	1168.63	3656.33	1168.63	2863.44	1168.63	1851.37	1168.63	1668.73	1168.63	1256.17	1168.63	1017.65	1168.63	746.909	1168.63	403.107	1168.63	171.041
1167.47	236.324	1167.47	1585.09	1167.47	2596.99	1167.47	3131.94	1167.47	3638.96	1167.47	2949.33	1167.47	1823.56	1167.47	1703.25	1167.47	1206.97	1167.47	1030.8	1167.47	672.02	1167.47	399.173	1167.47	158.552
1166.3	247.025	1166.3	1603.73	1166.3	2845.3	1166.3	3195.43	1166.3	3799.03	1166.3	2894.7	1166.3	1908.75	1166.3	1814.24	1166.3	1315.89	1166.3	1068.87	1166.3	755.251	1166.3	418.009	1166.3	209.649
1165.14	257.722	1165.14	1440.66	1165.14	2780.82	1165.14	3163.11	1165.14	3725.8	1165.14	2907.53	1165.14	1872.35	1165.14	1709.12	1165.14	1234.49	1165.14	1094.89	1165.14	764.145	1165.14	399.039	1165.14	229.372
1163.98	203.996	1163.98	1576.13	1163.98	2707.77	1163.98	3117.91	1163.98	3712.72	1163.98	2776.49	1163.98	1801.6	1163.98	1760.8	1163.98	1226.12	1163.98	985.621	1163.98	725.795	1163.98	324.246	1163.98	199.701
1162.81	261.929	1162.81	1631.69	1162.81	2767.43	1162.81	3192.53	1162.81	3742.15	1162.81	2722.35	1162.81	1906.5	1162.81	1659.6	1162.81	1391.23	1162.81	1062.75	1162.81	775.053	1162.81	478.772	1162.81	238.313
1161.65	257.592	1161.65	1579.04	1161.65	2748.94	1161.65	3156.79	1161.65	3699.88	1161.65	2886.32	1161.65	1855.95	1161.65	1735.74	1161.65	1319.3	1161.65	1108.93	1161.65	741.865	1161.65	434.901	1161.65	280.346
1160.48	227.502	1160.48	1542.29	1160.48	2709.84	1160.48	3130.51	1160.48	3677.8	1160.48	2862.23	1160.48	1836.32	1160.48	1692.53	1160.48	1267.57	1160.48	1022.9	1160.48	664.476	1160.48	387.611	1160.48	215.912
1159.32	259.652	1159.32	1610.27	1159.32	2730.42	1159.32	3084.49	1159.32	3749.71	1159.32	2773.34	1159.32	1769.06	1159.32	1745.46	1159.32	1309.85	1159.32	1030.88	1159.32	668.227	1159.32	427.889	1159.32	181.112
1158.15	208.115	1158.15	1550.35	1158.15	2670.31	1158.15	3140.18	1158.15	3706.6	1158.15	2816.21	1158.15	1855.02	1158.15	1702.68	1158.15	1365.84	1158.15	1005.39	1158.15	743.637	1158.15	391.772	1158.15	222.276
1156.99	248.839	1156.99	1487.45	1156.99	2667.29	1156.99	3137.08	1156.99	3716.27	1156.99	2819.6	1156.99	1819.95	1156.99	1663.36	1156.99	1275.08	1156.99	1024.1	1156.99	758.099	1156.99	365.535	1156.99	228.245
1155.82	160.86	1155.82	1551.55	1155.82	2780.52	1155.82	3136.55	1155.82	3662.03	1155.82	2840.57	1155.82	1871.12	1155.82	1789.62	1155.82	1279.16	1155.82	1161.19	1155.82	725.8	1155.82	382.632	1155.82	183.166
1154.65	229.455	1154.65	1558.58	1154.65	2690.84	1154.65	3063.97	1154.65	3703.01	1154.65	2885.98	1154.65	1835.21	1154.65	1693.68	1154.65	1307.68	1154.65	981.723	1154.65	698.658	1154.65	439.181	1154.65	158.26
1153.49	274.442	1153.49	1638.93	1153.49	2734.56	1153.49	3086.18	1153.49	3697.25	1153.49	2918.95	1153.49	1782.59	1153.49	1660.37	1153.49	1235.85	1153.49	1064.32	1153.49	762.005	1153.49	410.376	1153.49	202.401
1152.32	242.24	1152.32	1553.76	1152.32	2734.95	1152.32	3146.55	1152.32	3721.06	1152.32	2966.47	1152.32	1924.63	1152.32	1727.41	1152.32	1217.2	1152.32	1013.55	1152.32	779.884	1152.32	376.865	1152.32	198.937
1151.16	257.203	1151.16	1619.95	1151.16	2813.8	1151.16	3171.74	1151.16	3786.88	1151.16	2878.1	1151.16	1791.42	1151.16	1701.39	1151.16	1244.86	1151.16	1056.24	1151.16	739.028	1151.16	385.375	1151.16	177.47
1149.99	186.44	1149.99	1459.81	1149.99	2649.17	1149.99	3124.91	1149.99	3613.51	1149.99	2893.47	1149.99	1806.97	1149.99	1738.4	1149.99	1191.93	1149.99	1022.64	1149.99	737.618	1149.99	324.021	1149.99	227.586
1148.82	218.548	1148.82	1487.41	1148.82	2764.42	1148.82	2995.83	1148.82	3707.18	1148.82	2745.14	1148.82	1768.1	1148.82	1637.4	1148.82	1191.73	1148.82	992.467	1148.82	626.077	1148.82	341.107	1148.82	146.127
1147.66	220.654	1147.66	1553.57	1147.66	2654.7	1147.66	3134.57	1147.66	3727.98	1147.66	2838.94	1147.66	1857.78	1147.66	1647.83	1147.66	1247.23	1147.66	968.734	1147.66	675.243	1147.66	411.744	1147.66	255.358
1146.49	188.488	1146.49	1483.06	1146.49	2697.52	1146.49	3130.18	1146.49	3614.25	1146.49	2860.3	1146.49	1832.19	1146.49	1592.29	1146.49	1226.03	1146.49	1028.97	1146.49	724.821	1146.49	392.826	1146.49	195.77
1145.32	212.013	1145.32	1547.48	1145.32	2639.67	1145.32	2980.17	1145.32	3631.2	1145.32	2868.81	1145.32	1802.32	1145.32	1616.01	1145.32	1162	1145.32	1003.53	1145.32	690.863	1145.32	361.065	1145.32	228.289
1144.15	271.93	1144.15	1530.09	1144.15	2686.33	1144.15	3078.17	1144.15	3746.22	1144.15	2868.33	1144.15	1825.57	1144.15	1746.35	1144.15	1206.77	1144.15	994.794	1144.15	810.652	1144.15	395.262	1144.15	193.991
1142.99	241.913	1142.99	1590.2	1142.99	2735.54	1142.99	3086.64	1142.99	3679.64	1142.99	2868.27	1142.99	1832.12	1142.99	1643.72	1142.99	1232.69	1142.99	982.209	1142.99	712.465	1142.99	421.314	1142.99	209.372
1141.82	239.731	1141.82	1625.04	1141.82	2607.51	1141.82	3007.77	1141.82	3667.03	1141.82	2979.95	1141.82	1890.45	1141.82	1740.62	1141.82	1267.58	1141.82	1100.62	1141.82	770.994	1141.82	396.413	1141.82	257.283
1140.65	136.966	1140.65	1494.22	1140.65	2613.49	1140.65	3002.98	1140.65	3505.91	1140.65	2851.04	1140.65	1744.61	1140.65	1652.58	1140.65	1183.9	1140.65	959.191	1140.65	745.182	1140.65	334.283	1140.65	66.771
1139.48	205.414	1139.48	1464.43	1139.48	2692.64	1139.48	3028.58	1139.48	3655.52	1139.48	2885.22	1139.48	1905.22	1139.48	1650.59	1139.48	1314.65	1139.48	1021.51	1139.48	756.182	1139.48	437.362	1139.48	187.013
1138.31	192.544	1138.31	1554.04	1138.31	2702.88	1138.31	3145.73	1138.31	3646.35	1138.31	2901.84	1138.31	1821.46	1138.31	1633.2	1138.31	1211.74	1138.31	978.549	1138.31	730.382	1138.31	426.591	1138.31	197.678
1137.14	194.65	1137.14	1535.38	1137.14	2594.19	1137.14	2992.05	1137.14	3550.33	1137.14	2746.06	1137.14	1755.7	1137.14	1573.88	1137.14	1169.61	1137.14	981.377	1137.14	662.665	1137.14	311.868	1137.14	108.662
1135.97	271.608	1135.97	1469.68	1135.97	2725.06	1135.97	3092.91	1135.97	3674.62	1135.97	2791.36	1135.97	1828.97	1135.97	1743.42	1135.97	1234.43	1135.97	1016.28	1135.97	748.954	1135.97	389.661	1135.97	252.788
1134.81	243.764	1134.81	1516.9	1134.81	2650.19	1134.81	3030.8	1134.81	3616.69	1134.81	2823.39	1134.81	1861.16	1134.81	1722.17	1134.81	1315.9	1134.81	1052.89	1134.81	794.159	1134.81	432.789	1134.81	244.62
1133.64	247.999	1133.64	1515.36	1133.64	2821.63	1133.64	3029.01	1133.64	3663.97	1133.64	2836.59	1133.64	1827.49	1133.64	1667.15	1133.64	1305.84	1133.64	1064.26	1133.64	782.051	1133.64	437.846	1133.64	194.123
1132.47	224.444	1132.47	1477.48	1132.47	2629.62	1132.47	3052.86	1132.47	3546.64	1132.47	2815.59	1132.47	1751.09	1132.47	1622.83	1132.47	1229.52	1132.47	925.99	1132.47	650.245	1132.47	310.373	1132.47	83.7923
1131.3	243.64	1131.3	1546.47	1131.3	2698.42	1131.3	3029.69	1131.3	3625.96	1131.3	2818.1	1131.3	1835	1131.3	1655.47	1131.3	1245.13	1131.3	1001.49	1131.3	734.34	1131.3	368.88	1131.3	204.316
1130.13	147.441	1130.13	1562.02	1130.13	2660.35	1130.13	2963.78	1130.13	3581.33	1130.13	2788.56	1130.13	1846.22	1130.13	1604.76	1130.13	1217.99	1130.13	940.206	1130.13	694.47	1130.13	341.893	1130.13	185.904
1128.96	196.555	1128.96	1578	1128.96	2605.64	1128.96	2985.93	1128.96	3637.55	1128.96	2802.19	1128.96	1842.92	1128.96	1663.45	1128.96	1287.44	1128.96	1052.42	1128.96	710.589	1128.96	420.03	1128.96	225.611
1127.79	183.705	1127.79	1498.26	1127.79	2683.8	1127.79	3021.31	1127.79	3634.37	1127.79	2899.55	1127.79	1867.81	1127.79	1705.47	1127.79	1271.84	1127.79	1060.36	1127.79	660.911	1127.79	383.217	1127.79	178.151
1126.62	209.303	1126.62	1484.34	1126.62	2714.53	1126.62	3030.62	1126.62	3630.76	1126.62	2742.29	1126.62	1868.77	1126.62	1704.32	1126.62	1170.39	1126.62	978.169	1126.62	704.794	1126.62	397.248	1126.62	207.167
1125.45	281.87	1125.45	1592.14	1125.45	2614.98	1125.45	3138.15	1125.45	3659.18	1125.45	2854.14	1125.45	1839.84	1125.45	1735.21	1125.45	1282.51	1125.45	1047.62	1125.45	748.663	1125.45	374.972	1125.45	214.819
1124.28	228.446	1124.28	1506.04	1124.28	2626.92	1124.28	3088.08	1124.28	3752.07	1124.28	2819.07	1124.28	1787.86	1124.28	1706.73	1124.28	1313.89	1124.28	1113.2	1124.28	739.568	1124.28	427.857	1124.28	182.33
1123.1	239.081	1123.1	1551.04	1123.1	2618.36	1123.1	3094.39	1123.1	3630.18	1123.1	2895.86	1123.1	1781.58	1123.1	1730.35	1123.1	1320.49	1123.1	996.027	1123.1	709.984	1123.1	389.787	1123.1	208.342
1121.93	239.04	1121.93	1454.3	1121.93	2634.56	1121.93	2941.9	1121.93	3616.33	1121.93	2771.16	1121.93	1733.89	1121.93	1514.06	1121.93	1136.29	1121.93	989.028	1121.93	628.333	1121.93	342.339	1121.93	79.8223
1120.76	194.187	1120.76	1499.72	1120.76	2652.04	1120.76	2982.79	1120.76	3650.71	1120.76	2852.63	1120.76	1807	1120.76	1612.82	1120.76	1262.85	1120.76	1040.93	1120.76	641.883	1120.76	364.474	1120.76	157.483
1119.59	243.225	1119.59	1577.12	1119.59	2667.37	1119.59	3117.55	1119.59	3761.89	1119.59	2831.66	1119.59	1882.22	1119.59	1752.08	1119.59	1312.56	1119.59	1067.2	1119.59	777.041	1119.59	450.607	1119.59	203.115
1118.42	206.92	1118.42	1539.74	1118.42	2574.34	1118.42	2971.11	1118.42	3555.6	1118.42	2768.46	1118.42	1742.39	1118.42	1716.79	1118.42	1234.69	1118.42	1006.44	1118.42	660.863	1118.42	383.548	1118.42	133.964
1117.24	255.939	1117.24	1551.42	1117.24	2750.07	1117.24	3099.85	1117.24	3607.46	1117.24	2886.57	1117.24	1736.97	1117.24	1696.45	1117.24	1254.96	1117.24	1035.27	1117.24	781.468	1117.24	386.895	1117.24	224.8
1116.07	223.909	1116.07	1566.08	1116.07	2596.06	1116.07	2950.05	1116.07	3589.79	1116.07	2715.48	1116.07	1796.39	1116.07	1617.26	1116.07	1216.36	1116.07	1092.67	1116.07	689.639	1116.07	346.312	1116.07	201.305
1114.9	236.663	1114.9	1506.11	1114.9	2665.98	1114.9	2941.02	1114.9	3523.08	1114.9	2798.17	1114.9	1698	1114.9	1623.38	1114.9	1207.62	1114.9	945.372	1114.9	610.633	1114.9	348.385	1114.9	111.722
1113.73	274.994	1113.73	1557.87	1113.73	2653.58	1113.73	3146.01	1113.73	3604.34	1113.73	2779.35	1113.73	1800.89	1113.73	1664.46	1113.73	1235.98	1113.73	1105.94	1113.73	737.153	1113.73	408.866	1113.73	217.01
1112.55	208.874	1112.55	1487.7	1112.55	2608.8	1112.55	3020.15	1112.55	3559.39	1112.55	2845.38	1112.55	1781.82	1112.55	1660.34	1112.55	1202.09	1112.55	993.218	1112.55	752.373	1112.55	383.646	1112.55	153.459
1111.38	247.196	1111.38	1449.51	1111.38	2538.45	1111.38	3045.63	1111.38	3608.22	1111.38	2851.71	1111.38	1781.95	1111.38	1671.13	1111.38	1181	1111.38	1082.98	1111.38	716.443	1111.38	394.662	1111.38	207.134
1110.21	223.717	1110.21	1536.19	1110.21	2580.2	1110.21	3040.42	1110.21	3598.65	1110.21	2891.28	1110.21	1864.31	1110.21	1664.03	1110.21	1244.29	1110.21	1005.66	1110.21	720.156	1110.21	462.349	1110.21	208.803
1109.04	221.548	1109.04	1544.02	1109.04	2717.8	1109.04	3071.43	1109.04	3582.69	1109.04	2785.97	1109.04	1769.83	1109.04	1659.06	1109.04	1190.4	1109.04	985.891	1109.04	725.997	1109.04	353.199	1109.04	182.777
1107.86	198.081	1107.86	1462.82	1107.86	2670.48	1107.86	3028.3	1107.86	3622.55	1107.86	2843	1107.86	1820.65	1107.86	1707.76	1107.86	1179.54	1107.86	970.812	1107.86	670.495	1107.86	312.671	1107.86	159.317
1106.69	125.643	1106.69	1493.24	1106.69	2645.32	1106.69	3015.86	1106.69	3656.85	1106.69	2847.62	1106.69	1718.97	1106.69	1657.21	1106.69	1190.84	1106.69	1011.96	1106.69	679.75	1106.69	358.189	1106.69	147.364
1105.51	168.205	1105.51	1470.84	1105.51	2699.37	1105.51	2950.61	1105.51	3563.82	1105.51	2752.6	1105.51	1730.6	1105.51	1617.75	1105.51	1304.76	1105.51	1017.32	1105.51	672.394	1105.51	357.276	1105.51	142.229
1104.34	176.691	1104.34	1530.62	1104.34	2661.01	1104.34	3046.33	1104.34	3559.37	1104.34	2816.42	1104.34	1717.95	1104.34	1675.37	1104.34	1270.9	1104.34	1040.99	1104.34	621.613	1104.34	336.352	1104.34	217.139
1103.16	217.101	1103.16	1562.71	1103.16	2584.36	1103.16	2971.74	1103.16	3540.03	1103.16	2795.08	1103.16	1760.65	1103.16	1792.58	1103.16	1262.59	1103.16	1002.92	1103.16	758.152	1103.16	432.5	1103.16	268.61
1101.99	219.192	1101.99	1507.96	1101.99	2591.15	1101.99	3044.43	1101.99	3597.73	1101.99	2757.14	1101.99	1803.76	1101.99	1699.48	1101.99	1197.26	1101.99	986.578	1101.99	686.519	1101.99	377.947	1101.99	214.085
1100.81	263.837	1100.81	1495.78	1100.81	2576.66	1100.81	3029.87	1100.81	3617.11	1100.81	2829.86	1100.81	1787.28	1100.81	1657.49	1100.81	1240.46	1100.81	1038.32	1100.81	676.613	1100.81	359.584	1100.81	180.856
1099.64	227.626	1099.64	1576.79	1099.64	2700.03	1099.64	3042.53	1099.64	3663.72	1099.64	2838.31	1099.64	1751.23	1099.64	1704.43	1099.64	1168.34	1099.64	949.223	1099.64	657.776	1099.64	355.693	1099.64	183.377
1098.46	204.19	1098.46	1527.17	1098.46	2680	1098.46	3075.62	1098.46	3592.47	1098.46	2862.92	1098.46	1876	1098.46	1718.6	1098.46	1229.4	1098.46	1023.08	1098.46	710.412	1098.46	391.365	1098.46	221.206
1097.29	255.194	1097.29	1556.68	1097.29	2651.89	1097.29	3043.19	1097.29	3608.87	1097.29	2826.27	1097.29	1807.62	1097.29	1665.14	1097.29	1310	1097.29	1001.64	1097.29	723.05	1097.29	425.323	1097.29	212.662
1096.11	204.12	1096.11	1481.15	1096.11	2678.22	1096.11	2965.27	1096.11	3598.89	1096.11	2833.44	1096.11	1800.08	1096.11	1691.64	1096.11	1151.58	1096.11	985.729	1096.11	679.55	1096.11	366.991	1096.11	162.871
1094.94	189.204	1094.94	1537.86	1094.94	2634.82	1094.94	2991.97	1094.94	3604.22	1094.94	2760.25	1094.94	1814.23	1094.94	1637.78	1094.94	1197.72	1094.94	1006.39	1094.94	732.154	1094.94	430.279	1094.94	139.033
1093.76	218.928	1093.76	1502.32	1093.76	2662.85	1093.76	3066.7	1093.76	3625.71	1093.76	2888.15	1093.76	1833.9	1093.76	1623.47	1093.76	1251.5	1093.76	1066.58	1093.76	675.489	1093.76	373.666	1093.76	137.733
1092.58	155.136	1092.58	1527.56	1092.58	2577.38	1092.58	2932.28	1092.58	3508.2	1092.58	2789.9	1092.58	1793.2	1092.58	1616.81	1092.58	1157.78	1092.58	1053.65	1092.58	668.997	1092.58	375.727	1092.58	133.459
1091.41	172.108	1091.41	1574.89	1091.41	2590.54	1091.41	3104.73	1091.41	3559.44	1091.41	2919.88	1091.41	1844.74	1091.41	1700.25	1091.41	1322.04	1091.41	1026.7	1091.41	705.853	1091.41	402.009	1091.41	212.903
1090.23	246.432	1090.23	1527.03	1090.23	2648.72	1090.23	3079.98	1090.23	3659.95	1090.23	2829.3	1090.23	1813.83	1090.23	1688.49	1090.23	1295.47	1090.23	1066.03	1090.23	690.011	1090.23	379.846	1090.23	214.141
1089.05	250.638	1089.05	1528.89	1089.05	2624.9	1089.05	2854.3	1089.05	3621.08	1089.05	2911.65	1089.05	1792.27	1089.05	1613.85	1089.05	1261.26	1089.05	1010.62	1089.05	700.512	1089.05	418.013	1089.05	184.368
1087.88	148.658	1087.88	1420.32	1087.88	2579.85	1087.88	2959.99	1087.88	3554.62	1087.88	2734.88	1087.88	1704.89	1087.88	1643.31	1087.88	1135.75	1087.88	980.717	1087.88	657.917	1087.88	332.994	1087.88	154.604
1086.7	201.715	1086.7	1450.65	1086.7	2588.75	1086.7	2926.36	1086.7	3529.38	1086.7	2737.38	1086.7	1709.69	1086.7	1569.56	1086.7	1214.96	1086.7	932.561	1086.7	698.996	1086.7	382.622	1086.7	200.016
1085.52	167.713	1085.52	1544.66	1085.52	2682.56	1085.52	2928.82	1085.52	3580.57	1085.52	2708.03	1085.52	1761.2	1085.52	1578.63	1085.52	1177.39	1085.52	965.093	1085.52	642.405	1085.52	338.823	1085.52	145.634
1084.34	203.768	1084.34	1534.2	1084.34	2710.11	1084.34	3081.57	1084.34	3612.21	1084.34	2797.14	1084.34	1791.04	1084.34	1657.31	1084.34	1194.59	1084.34	1012.05	1084.34	685.17	1084.34	362.537	1084.34	201.221
1083.16	222.833	1083.16	1472.82	1083.16	2686.72	1083.16	2983.84	1083.16	3584.42	1083.16	2727.05	1083.16	1814.49	1083.16	1659.57	1083.16	1303.04	1083.16	976.219	1083.16	706.698	1083.16	405.343	1083.16	152.8
1081.99	237.647	1081.99	1418.67	1081.99	2570.83	1081.99	2954.89	1081.99	3608.42	1081.99	2838.18	1081.99	1787.87	1081.99	1620.24	1081.99	1289.23	1081.99	1007.03	1081.99	737.554	1081.99	345.012	1081.99	211.336
1080.81	169.718	1080.81	1510.49	1080.81	2530.93	1080.81	2957.34	1080.81	3462.26	1080.81	2787.63	1080.81	1803.26	1080.81	1612.33	1080.81	1230.46	1080.81	1016.19	1080.81	695.846	1080.81	377.624	1080.81	186.69
1079.63	135.751	1079.63	1466.54	1079.63	2546.18	1079.63	2919.5	1079.63	3517.65	1079.63	2773.14	1079.63	1761.37	1079.63	1589.56	1079.63	1190.79	1079.63	1004.13	1079.63	700.816	1079.63	331.742	1079.63	119.631
1078.45	220.558	1078.45	1532.45	1078.45	2586.46	1078.45	3046.66	1078.45	3595.94	1078.45	2830.35	1078.45	1784.82	1078.45	1676.66	1078.45	1239.79	1078.45	1042.56	1078.45	726.568	1078.45	393.61	1078.45	200.623
1077.27	199.316	1077.27	1401.15	1077.27	2512.22	1077.27	3027.48	1077.27	3633.9	1077.27	2770.91	1077.27	1706.48	1077.27	1551.69	1077.27	1189.11	1077.27	1000.39	1077.27	665.375	1077.27	328.235	1077.27	194.651
1076.09	243.801	1076.09	1484.01	1076.09	2688.17	1076.09	3046.45	1076.09	3595.54	1076.09	2862.01	1076.09	1827.45	1076.09	1742.65	1076.09	1244.45	1076.09	1015.48	1076.09	758.964	1076.09	432.482	1076.09	207.761
1074.91	197.127	1074.91	1493.92	1074.91	2695.76	1074.91	3075.18	1074.91	3541.5	1074.91	2842.02	1074.91	1761	1074.91	1648.66	1074.91	1298.92	1074.91	1023.36	1074.91	677.862	1074.91	357.796	1074.91	236.976
1073.73	228.882	1073.73	1558.51	1073.73	2607.56	1073.73	3001.74	1073.73	3707.46	1073.73	2834.32	1073.73	1772.56	1073.73	1719.58	1073.73	1253.34	1073.73	1066.84	1073.73	681.135	1073.73	346.289	1073.73	244.564
1072.55	205.534	1072.55	1500.61	1072.55	2593.97	1072.55	3026.22	1072.55	3695.8	1072.55	2829.16	1072.55	1816.33	1072.55	1733.69	1072.55	1267.53	1072.55	1087.42	1072.55	758.992	1072.55	386.065	1072.55	220.79
1071.37	161.009	1071.37	1454.59	1071.37	2647.33	1071.37	3092.22	1071.37	3532.87	1071.37	2869.77	1071.37	1863.47	1071.37	1664.32	1071.37	1208.84	1071.37	994.866	1071.37	757.589	1071.37	433.453	1071.37	236.429
1070.19	150.39	1070.19	1422.56	1070.19	2695.58	1070.19	3038.73	1070.19	3595.81	1070.19	2858.68	1070.19	1884.32	1070.19	1725.46	1070.19	1176.86	1070.19	1087.89	1070.19	725.685	1070.19	403.723	1070.19	261.806
1069.01	163.071	1069.01	1347.77	1069.01	2760.34	1069.01	3097.07	1069.01	3690.06	1069.01	2874.7	1069.01	1805.21	1069.01	1684.5	1069.01	1250.35	1069.01	1017.39	1069.01	712.429	1069.01	377.816	1069.01	257.101
1067.83	171.512	1067.83	1416.99	1067.83	2801.79	1067.83	3246.45	1067.83	3617	1067.83	2846.25	1067.83	1895.53	1067.83	1713.43	1067.83	1205.24	1067.83	1069.73	1067.83	807.166	1067.83	404.853	1067.83	345.565
1066.65	131.258	1066.65	1409.12	1066.65	2740.75	1066.65	3123.94	1066.65	3737.89	1066.65	2950.34	1066.65	1807.13	1066.65	1773.25	1066.65	1286.33	1066.65	1114.85	1066.65	854.448	1066.65	524.185	1066.65	340.001
1065.47	177.803	1065.47	1468.14	1065.47	2786.84	1065.47	3119.16	1065.47	3584.84	1065.47	2827.06	1065.47	1821.63	1065.47	1720.03	1065.47	1355.96	1065.47	1085.02	1065.47	748.464	1065.47	524.094	1065.47	318.775
1064.29	192.586	1064.29	1516.14	1064.29	2766.89	1064.29	3137.25	1064.29	3676.91	1064.29	2847.31	1064.29	1808.19	1064.29	1708.72	1064.29	1325.67	1064.29	1179.64	1064.29	786.004	1064.29	515.114	1064.29	398.716
1063.11	190.436	1063.11	1490.48	1063.11	2702.93	1063.11	3121.89	1063.11	3633.95	1063.11	2914.52	1063.11	1712.66	1063.11	1695.73	1063.11	1376.22	1063.11	1067.29	1063.11	701.229	1063.11	466.357	1063.11	341.516
1061.93	245.409	1061.93	1523.65	1061.93	2765.5	1061.93	3089.19	1061.93	3681.55	1061.93	2989.75	1061.93	1881.18	1061.93	1741.55	1061.93	1208.43	1061.93	1125.92	1061.93	850.891	1061.93	474.315	1061.93	374.883
1060.74	243.251	1060.74	1449.77	1060.74	2666.03	1060.74	2957.93	1060.74	3565	1060.74	2801.4	1060.74	1817.82	1060.74	1714.18	1060.74	1238.25	1060.74	1119.8	1060.74	705.215	1060.74	449.273	1060.74	248.327
1059.56	198.796	1059.56	1441.91	1059.56	2537.4	1059.56	3000.55	1059.56	3569.45	1059.56	2767.92	1059.56	1776.05	1059.56	1670.31	1059.56	1196.58	1059.56	1054.89	1059.56	705.938	1059.56	437.352	1059.56	202.603
1058.38	196.647	1058.38	1429.39	1058.38	2531.04	1058.38	2989.88	1058.38	3406.43	1058.38	2725.57	1058.38	1731.76	1058.38	1706.39	1058.38	1165.08	1058.38	934.602	1058.38	712.581	1058.38	389.065	1058.38	169.159
1057.2	171.243	1057.2	1454.93	1057.2	2547.93	1057.2	2905.22	1057.2	3416.83	1057.2	2668.44	1057.2	1708.63	1057.2	1547.96	1057.2	1194.9	1057.2	968.688	1057.2	672.712	1057.2	304.855	1057.2	207.606
1056.01	188.123	1056.01	1409.02	1056.01	2525.08	1056.01	2918.24	1056.01	3480.49	1056.01	2812.55	1056.01	1652.1	1056.01	1633.08	1056.01	1242.04	1056.01	918.634	1056.01	696.691	1056.01	366.946	1056.01	195.733
1054.83	198.657	1054.83	1473.87	1054.83	2638.34	1054.83	2997.61	1054.83	3534.41	1054.83	2739.78	1054.83	1801.44	1054.83	1710.57	1054.83	1180.11	1054.83	985.679	1054.83	713.053	1054.83	429.861	1054.83	203.73
1053.65	162.702	1053.65	1436.85	1053.65	2533.5	1053.65	2884.26	1053.65	3420.96	1053.65	2742.68	1053.65	1724.21	1053.65	1565.74	1053.65	1172.72	1053.65	967.757	1053.65	629.676	1053.65	314.838	1053.65	118.328
1052.46	173.236	1052.46	1455.61	1052.46	2524.6	1052.46	2936.57	1052.46	3468.95	1052.46	2729.53	1052.46	1647.86	1052.46	1466.17	1052.46	1119.7	1052.46	918.998	1052.46	616.89	1052.46	344.36	1052.46	101.407
1051.28	168.982	1051.28	1452.82	1051.28	2557.54	1051.28	2954.64	1051.28	3453.14	1051.28	2707.51	1051.28	1678.83	1051.28	1628.14	1051.28	1190.9	1051.28	939.537	1051.28	586.788	1051.28	352.326	1051.28	157.998
1050.1	204.854	1050.1	1371.04	1050.1	2568.49	1050.1	2984.54	1050.1	3421.7	1050.1	2758.56	1050.1	1761.75	1050.1	1605.47	1050.1	1254.89	1050.1	938.106	1050.1	714.244	1050.1	384.788	1050.1	217.948
1048.91	187.926	1048.91	1446.4	1048.91	2508.5	1048.91	2951.92	1048.91	3534.7	1048.91	2660.53	1048.91	1752.57	1048.91	1539.31	1048.91	1184.57	1048.91	1038.87	1048.91	730.589	1048.91	415.971	1048.91	230.157
1047.73	147.781	1047.73	1455.01	1047.73	2512.7	1047.73	3042.6	1047.73	3488.06	1047.73	2757.6	1047.73	1763.24	1047.73	1518.35	1047.73	1144.67	1047.73	948.333	1047.73	661.215	1047.73	329.763	1047.73	169.315
1046.54	251.184	1046.54	1536.23	1046.54	2597.96	1046.54	2946.24	1046.54	3528.82	1046.54	2737.27	1046.54	1679.77	1046.54	1586.89	1046.54	1242.83	1046.54	995.871	1046.54	689.806	1046.54	436.511	1046.54	254.983
1045.36	196.269	1045.36	1480.25	1045.36	2463.7	1045.36	2833.03	1045.36	3430.28	1045.36	2609.32	1045.36	1727.17	1045.36	1583.66	1045.36	1191.12	1045.36	1011.74	1045.36	737.381	1045.36	399.714	1045.36	144.353
1044.18	130.823	1044.18	1393.06	1044.18	2439.64	1044.18	2914.4	1044.18	3378.61	1044.18	2716.06	1044.18	1680.02	1044.18	1557.64	1044.18	1173.61	1044.18	952.055	1044.18	584.906	1044.18	319.04	1044.18	167.116
1042.99	154.007	1042.99	1419.39	1042.99	2507.99	1042.99	2824.44	1042.99	3448.91	1042.99	2596.59	1042.99	1594.5	1042.99	1463.7	1042.99	1130.37	1042.99	891.973	1042.99	628.263	1042.99	318.14	1042.99	187.34
1041.8	191.947	1041.8	1459.64	1041.8	2537.5	1041.8	2824.37	1041.8	3463.49	1041.8	2571.25	1041.8	1655.81	1041.8	1552.45	1041.8	1117.93	1041.8	890.129	1041.8	645.449	1041.8	276.32	1041.8	183.51
1040.62	206.676	1040.62	1454.33	1040.62	2591.04	1040.62	2865.21	1040.62	3407.2	1040.62	2586.83	1040.62	1696.85	1040.62	1650.46	1040.62	1205.47	1040.62	950.289	1040.62	667.691	1040.62	345.023	1040.62	199.506
1039.43	120.188	1039.43	1411.48	1039.43	2518.48	1039.43	2754.64	1039.43	3347.14	1039.43	2628.12	1039.43	1672.94	1039.43	1546.43	1039.43	1067.78	1039.43	913.854	1039.43	521.66	1039.43	285.5	1039.43	133.683
1038.25	189.738	1038.25	1434	1038.25	2523.94	1038.25	2924.49	1038.25	3424.14	1038.25	2675.73	1038.25	1661.68	1038.25	1522.54	1038.25	1138.85	1038.25	972.302	1038.25	651.855	1038.25	356.707	1038.25	97.3988
1037.06	158.087	1037.06	1341.42	1037.06	2530.24	1037.06	2825.33	1037.06	3398.66	1037.06	2591.37	1037.06	1623.87	1037.06	1470	1037.06	1124.32	1037.06	924.073	1037.06	572.065	1037.06	308.586	1037.06	45.1076
1035.88	193.886	1035.88	1492.08	1035.88	2537.38	1035.88	2956.77	1035.88	3449.91	1035.88	2682.8	1035.88	1738.65	1035.88	1610.1	1035.88	1222.33	1035.88	975.754	1035.88	678.602	1035.88	366.698	1035.88	177.027
1034.69	212.816	1034.69	1448.41	1034.69	2546.21	1034.69	2855.95	1034.69	3479.65	1034.69	2731.63	1034.69	1730.76	1034.69	1610.66	1034.69	1180.81	1034.69	1014.35	1034.69	666.683	1034.69	378.012	1034.69	154.66
1033.5	210.672	1033.5	1403.92	1033.5	2421.46	1033.5	2969.21	1033.5	3430.58	1033.5	2695.34	1033.5	1690.43	1033.5	1524	1033.5	1214.31	1033.5	984.68	1033.5	590.724	1033.5	333.704	1033.5	171.487
1032.32	240.124	1032.32	1476.97	1032.32	2450.1	1032.32	2890.33	1032.32	3391.64	1032.32	2610.19	1032.32	1712.88	1032.32	1651.8	1032.32	1148.38	1032.32	868.236	1032.32	663.921	1032.32	385.883	1032.32	158.397
1031.13	166.372	1031.13	1385.31	1031.13	2425.66	1031.13	2888.98	1031.13	3276.48	1031.13	2655.22	1031.13	1656.98	1031.13	1431.64	1031.13	1067.31	1031.13	894.619	1031.13	591.358	1031.13	269.144	1031.13	125.937
1029.94	185.293	1029.94	1433.92	1029.94	2520.41	1029.94	2968.91	1029.94	3352.13	1029.94	2602.53	1029.94	1724.49	1029.94	1627.63	1029.94	1189.67	1029.94	920.15	1029.94	616.943	1029.94	307.419	1029.94	120.02
1028.75	157.893	1028.75	1393.24	1028.75	2452.18	1028.75	2782.7	1028.75	3386.9	1028.75	2620.6	1028.75	1567.98	1028.75	1561.66	1028.75	1075.35	1028.75	795.358	1028.75	610.097	1028.75	273.26	1028.75	71.157
1027.57	134.711	1027.57	1401	1027.57	2525	1027.57	2748.11	1027.57	3316.42	1027.57	2548.15	1027.57	1632.53	1027.57	1485.19	1027.57	1116.84	1027.57	870.572	1027.57	580.101	1027.57	211.749	1027.57	108.611
1026.38	235.703	1026.38	1415.48	1026.38	2368.82	1026.38	2873.9	1026.38	3330.57	1026.38	2636.09	1026.38	1678.54	1026.38	1501.77	1026.38	1066.14	1026.38	853.583	1026.38	645.238	1026.38	295.892	1026.38	108.592
1025.19	176.746	1025.19	1356.74	1025.19	2478.24	1025.19	2852.77	1025.19	3345.13	1025.19	2619.21	1025.19	1666.04	1025.19	1518.76	1025.19	1102.14	1025.19	893.831	1025.19	597.15	1025.19	235.241	1025.19	90.0565
1024	168.3	1024	1377.12	1024	2403.75	1024	2715.1	1024	3360.95	1024	2483.69	1024	1644.29	1024	1513.86	1024	1116.25	1024	806.999	1024	506.163	1024	234.779	1024	64.3748
1022.81	208.235	1022.81	1386.97	1022.81	2421.83	1022.81	2779.41	1022.81	3380.97	1022.81	2609.03	1022.81	1591	1022.81	1485.83	1022.81	1161.91	1022.81	871.641	1022.81	566.651	1022.81	213.283	1022.81	84.9766
1021.62	149.314	1021.62	1359.39	1021.62	2394.07	1021.62	2717.93	1021.62	3329.9	1021.62	2642.22	1021.62	1647.5	1021.62	1384.62	1021.62	1039.73	1021.62	875.693	1021.62	581.272	1021.62	238.481	1021.62	70.2404
1020.44	138.774	1020.44	1403.72	1020.44	2387.76	1020.44	2799.87	1020.44	3266.66	1020.44	2528.63	1020.44	1553.01	1020.44	1397.41	1020.44	987.399	1020.44	770.827	1020.44	547.947	1020.44	228.346	1020.44	53.8275
1019.25	178.693	1019.25	1471.59	1019.25	2392.38	1019.25	2695.11	1019.25	3374.14	1019.25	2543.74	1019.25	1589.31	1019.25	1477.89	1019.25	1126.81	1019.25	838.804	1019.25	582.328	1019.25	248.067	1019.25	126.136
1018.06	227.005	1018.06	1434.33	1018.06	2422.22	1018.06	2741.71	1018.06	3292.41	1018.06	2640.82	1018.06	1619.3	1018.06	1501.59	1018.06	1177.9	1018.06	843.701	1018.06	601.983	1018.06	307.718	1018.06	97.5279
1016.87	195.442	1016.87	1420.63	1016.87	2320.08	1016.87	2727.78	1016.87	3225.84	1016.87	2519.73	1016.87	1580.35	1016.87	1475.27	1016.87	1033.95	1016.87	798.579	1016.87	571.615	1016.87	182.833	1016.87	73.5534
1015.68	98.7542	1015.68	1271.2	1015.68	2353.29	1015.68	2731.5	1015.68	3271.49	1015.68	2523.48	1015.68	1552.75	1015.68	1393.06	1015.68	995.946	1015.68	737.505	1015.68	491.67	1015.68	216.419	1015.68	56.7312
1014.49	199.574	1014.49	1417.19	1014.49	2486.48	1014.49	2797.4	1014.49	3347.8	1014.49	2614.63	1014.49	1652.47	1014.49	1545.33	1014.49	1118.88	1014.49	917.201	1014.49	612.588	1014.49	347.889	1014.49	108.4
1013.3	165.932	1013.3	1349.3	1013.3	2428.91	1013.3	2769.18	1013.3	3235.47	1013.3	2626.35	1013.3	1672.77	1013.3	1464.83	1013.3	1101.45	1013.3	874.61	1013.3	588.955	1013.3	246.588	1013.3	78.5553
1012.11	214.204	1012.11	1308.32	1012.11	2375.14	1012.11	2805.65	1012.11	3297.06	1012.11	2578.85	1012.11	1621.23	1012.11	1379.72	1012.11	995.418	1012.11	957.617	1012.11	554.41	1012.11	210.004	1012.11	84.0015
1010.92	165.874	1010.92	1285.42	1010.92	2446.53	1010.92	2757.28	1010.92	3240.2	1010.92	2583.01	1010.92	1625.56	1010.92	1434.49	1010.92	1012.46	1010.92	808.791	1010.92	487.542	1010.92	222.984	1010.92	57.1109
1009.72	193.135	1009.72	1333.89	1009.72	2341.55	1009.72	2771.91	1009.72	3420.59	1009.72	2608.16	1009.72	1613.1	1009.72	1411.57	1009.72	1031.59	1009.72	779.678	1009.72	536.16	1009.72	273.748	1009.72	84.8115
1008.53	180.507	1008.53	1325.26	1008.53	2280.27	1008.53	2668.57	1008.53	3380.1	1008.53	2584.61	1008.53	1625.41	1008.53	1488.98	1008.53	1023.01	1008.53	907.574	1008.53	565.45	1008.53	284.194	1008.53	26.0266
1007.34	228.742	1007.34	1368.25	1007.34	2348.28	1007.34	2837.24	1007.34	3315.71	1007.34	2669.36	1007.34	1605.39	1007.34	1506.76	1007.34	1082.85	1007.34	885.588	1007.34	610.678	1007.34	316.881	1007.34	73.4492
1006.15	272.763	1006.15	1382.7	1006.15	2358.35	1006.15	2759.1	1006.15	3409.54	1006.15	2643.7	1006.15	1600.91	1006.15	1464.53	1006.15	1086.86	1006.15	950.475	1006.15	530.839	1006.15	302.138	1006.15	127.989
1004.96	205.585	1004.96	1371.96	1004.96	2383.11	1004.96	2813.16	1004.96	3406.84	1004.96	2693.58	1004.96	1734.89	1004.96	1531.4	1004.96	1134.91	1004.96	897.861	1004.96	589.484	1004.96	329.356	1004.96	100.695
1003.77	195.061	1003.77	1452.68	1003.77	2534.96	1003.77	2805.53	1003.77	3348.76	1003.77	2539.15	1003.77	1662.43	1003.77	1586.92	1003.77	1079.34	1003.77	924.129	1003.77	645.171	1003.77	303.289	1003.77	125.007
1002.58	180.347	1002.58	1284.24	1002.58	2422.95	1002.58	2829.77	1002.58	3421.15	1002.58	2557.16	1002.58	1674.29	1002.58	1504.43	1002.58	1099.7	1002.58	910.964	1002.58	613.181	1002.58	332.175	1002.58	128.76
1001.38	211.766	1001.38	1350.27	1001.38	2310.55	1001.38	2706.83	1001.38	3413.41	1001.38	2587.31	1001.38	1650.09	1001.38	1492.84	1001.38	1167.86	1001.38	876.416	1001.38	584.976	1001.38	270.473	1001.38	106.931
1000.19	180.283	1000.19	1365.96	1000.19	2508.45	1000.19	2749.53	1000.19	3290.38	1000.19	2674.06	1000.19	1607.04	1000.19	1460.29	1000.19	1049.42	1000.19	911.059	1000.19	615.479	1000.19	311.513	1000.19	78.8215
998.998	161.388	998.998	1326.73	998.998	2445.97	998.998	2712.15	998.998	3282.25	998.998	2487.89	998.998	1557.29	998.998	1442.01	998.998	1043.78	998.998	853.049	998.998	532.37	998.998	215.882	998.998	73.3581
997.805	190.697	997.805	1481.15	997.805	2411.58	997.805	2692.39	997.805	3369.26	997.805	2606.47	997.805	1667.66	997.805	1483.25	997.805	1101.85	997.805	902.773	997.805	626.157	997.805	284.579	997.805	163.036
996.611	155.045	996.611	1319.98	996.611	2378.05	996.611	2683.95	996.611	3339.75	996.611	2562.43	996.611	1560.92	996.611	1443.59	996.611	1112.55	996.611	890.46	996.611	582.466	996.611	247.234	996.611	46.0944
995.418	131.974	995.418	1421.13	995.418	2407.79	995.418	2738.78	995.418	3201.73	995.418	2523.01	995.418	1578.24	995.418	1414.85	995.418	1044.06	995.418	815.726	995.418	593.674	995.418	252.217	995.418	93.0103
994.225	119.384	994.225	1465.28	994.225	2407.79	994.225	2684.25	994.225	3216.24	994.225	2531.36	994.225	1588.85	994.225	1467.37	994.225	1065.24	994.225	864.172	994.225	554.193	994.225	221.174	994.225	78.7515
993.031	169.621	993.031	1347.33	993.031	2373.43	993.031	2806.91	993.031	3299.02	993.031	2591.22	993.031	1596.53	993.031	1516.95	993.031	1018.56	993.031	878.258	993.031	547.393	993.031	321.232	993.031	86.695
991.836	228.214	991.836	1379.75	991.836	2340.77	991.836	2828.6	991.836	3243.16	991.836	2537.58	991.836	1620.53	991.836	1478.16	991.836	1132.7	991.836	850.046	991.836	577.864	991.836	288.932	991.836	148.653
990.643	146.534	990.643	1326.34	990.643	2259.97	990.643	2703.75	990.643	3289.89	990.643	2559.31	990.643	1623.59	990.643	1489.62	990.643	1119.1	990.643	840.684	990.643	583.204	990.643	221.056	990.643	99.6428
989.447	156.972	989.447	1420.7	989.447	2414.86	989.447	2722.53	989.447	3316.93	989.447	2590.67	989.447	1563.03	989.447	1426.98	989.447	1079.55	989.447	895.37	989.447	501.893	989.447	206.785	989.447	68.6492
988.254	159.037	988.254	1341.35	988.254	2274.65	988.254	2739.2	988.254	3203.76	988.254	2573.89	988.254	1609.2	988.254	1502.48	988.254	1021.18	988.254	885.166	988.254	546.166	988.254	261.574	988.254	94.1665
987.059	131.81	987.059	1471.25	987.059	2362.53	987.059	2724.49	987.059	3195.23	987.059	2506.9	987.059	1655.36	987.059	1410.57	987.059	1067.45	987.059	795.461	987.059	540.211	987.059	255.669	987.059	79.9227
985.863	213.368	985.863	1488.98	985.863	2455.41	985.863	2806.84	985.863	3279.59	985.863	2656.22	985.863	1624.95	985.863	1549.64	985.863	1114.53	985.863	917.901	985.863	637.594	985.863	286.164	985.863	179.48
984.668	211.239	984.668	1443.12	984.668	2424.02	984.668	2892.51	984.668	3438.38	984.668	2647.8	984.668	1641.81	984.668	1595.79	984.668	1160.77	984.668	865.869	984.668	616.984	984.668	330.452	984.668	125.488
983.473	173.561	983.473	1396.85	983.473	2365.03	983.473	2806.25	983.473	3379.22	983.473	2530.23	983.473	1603.87	983.473	1430.31	983.473	1114.56	983.473	922.175	983.473	610.601	983.473	276.025	983.473	71.0974
982.277	186.075	982.277	1440.93	982.277	2356.67	982.277	2733	982.277	3347.67	982.277	2534.38	982.277	1668.82	982.277	1514.1	982.277	1052.05	982.277	884.795	982.277	598.366	982.277	334.934	982.277	90.3194
981.08	169.319	981.08	1398.45	981.08	2374.64	981.08	2717.46	981.08	3292.3	981.08	2497.97	981.08	1590.76	981.08	1446.52	981.08	1070.26	981.08	850.773	981.08	537.22	981.08	244.571	981.08	79.4334
979.885	196.458	979.885	1406.97	979.885	2506.3	979.885	2706.94	979.885	3377.82	979.885	2667.23	979.885	1695.39	979.885	1427.87	979.885	1053.77	979.885	942.999	979.885	600.242	979.885	311.825	979.885	104.917
978.688	156.72	978.688	1346.54	978.688	2372.54	978.688	2786.28	978.688	3245.99	978.688	2598.22	978.688	1609.83	978.688	1390.42	978.688	1079.07	978.688	964.144	978.688	585.925	978.688	255.768	978.688	94.8681
977.492	108.64	977.492	1423.19	977.492	2361.25	977.492	2795.81	977.492	3307.67	977.492	2515.85	977.492	1613.31	977.492	1508.84	977.492	990.714	977.492	834.022	977.492	476.763	977.492	255.304	977.492	54.7379
976.295	162.931	976.295	1435.88	976.295	2342.45	976.295	2760.22	976.295	3217.68	976.295	2614	976.295	1655.21	976.295	1527.79	976.295	1151.8	976.295	878.156	976.295	546.028	976.295	307.898	976.295	80.2121
975.098	144.106	975.098	1441.89	975.098	2390.06	975.098	2651.12	975.098	3311.09	975.098	2613.53	975.098	1657	975.098	1477.39	975.098	1022.1	975.098	800.725	975.098	581.434	975.098	305.754	975.098	80.1979
973.9	144.08	973.9	1384	973.9	2390.47	973.9	2695.34	973.9	3234.07	973.9	2484.44	973.9	1584.46	973.9	1398.62	973.9	985.171	973.9	820.21	973.9	567.549	973.9	235.539	973.9	55.9614
972.703	102.299	972.703	1365.8	972.703	2313.63	972.703	2837.65	972.703	3290.69	972.703	2480.65	972.703	1553.69	972.703	1401.29	972.703	1027.58	972.703	841.776	972.703	549.493	972.703	288.525	972.703	125.682
971.506	166.989	971.506	1387.26	971.506	2416.33	971.506	2781.62	971.506	3278.42	971.506	2485.22	971.506	1627.31	971.506	1508.33	971.506	1084.59	971.506	925.955	971.506	627.462	971.506	320.619	971.506	88.9217
970.307	150.263	970.307	1316.06	970.307	2351.2	970.307	2655.9	970.307	3238.18	970.307	2516.08	970.307	1528.93	970.307	1428.75	970.307	971.703	970.307	867.354	970.307	560.566	970.307	289.257	970.307	61.7749
969.109	102.244	969.109	1320.83	969.109	2230.59	969.109	2735.56	969.109	3200.87	969.109	2499.77	969.109	1544.1	969.109	1423.07	969.109	884.726	969.109	797.088	969.109	475.749	969.109	252.481	969.109	41.7324
967.91	146.037	967.91	1338.12	967.91	2333.25	967.91	2700.43	967.91	3151.06	967.91	2506.41	967.91	1590.55	967.91	1392.36	967.91	983.455	967.91	831.159	967.91	532.827	967.91	282.477	967.91	119.75
966.713	143.925	966.713	1375.42	966.713	2309.89	966.713	2708.29	966.713	3227.68	966.713	2587.31	966.713	1650.76	966.713	1473.46	966.713	1004.14	966.713	824.753	966.713	547.332	966.713	271.997	966.713	84.2691
965.514	189.78	965.514	1315.53	965.514	2387.48	965.514	2616.88	965.514	3275.9	965.514	2550.14	965.514	1640.87	965.514	1353.07	965.514	1048.59	965.514	829.61	965.514	554.325	965.514	289.467	965.514	110.114
964.314	152.214	964.314	1316.13	964.314	2310.73	964.314	2686.05	964.314	3221.93	964.314	2498.39	964.314	1491.28	964.314	1420.39	964.314	1030.47	964.314	784.423	964.314	567.57	964.314	244.376	964.314	110.928
963.115	148.017	963.115	1331.32	963.115	2332	963.115	2748.95	963.115	3274.31	963.115	2555.07	963.115	1591.91	963.115	1368.85	963.115	987.337	963.115	855.998	963.115	582.896	963.115	263.929	963.115	143.014
961.916	97.9656	961.916	1278.56	961.916	2316.57	961.916	2677.17	961.916	3162.83	961.916	2420.79	961.916	1543.27	961.916	1318.16	961.916	997.165	961.916	824.162	961.916	471.902	961.916	238.452	961.916	61.2807
960.717	102.116	960.717	1389.19	960.717	2416.61	960.717	2741.71	960.717	3227.28	960.717	2431.19	960.717	1593.43	960.717	1397.53	960.717	1057.84	960.717	866.11	960.717	557.678	960.717	272.17	960.717	55.4344
959.516	91.6796	959.516	1338.1	959.516	2338.25	959.516	2713.3	959.516	3138.36	959.516	2375.75	959.516	1529.8	959.516	1358.94	959.516	946.383	959.516	790.111	959.516	521.323	959.516	217.114	959.516	29.5875
958.316	135.411	958.316	1299.12	958.316	2355.32	958.316	2669.9	958.316	3221.96	958.316	2532.4	958.316	1542.86	958.316	1403.28	958.316	1099.12	958.316	847.05	958.316	615.809	958.316	307.488	958.316	128.328
957.115	147.884	957.115	1335.54	957.115	2287.42	957.115	2651.92	957.115	3101.82	957.115	2472.79	957.115	1654.22	957.115	1473.01	957.115	1008.53	957.115	852.314	957.115	508.639	957.115	252.445	957.115	79.566
955.916	154.105	955.916	1379.87	955.916	2248.27	955.916	2718.92	955.916	3149.99	955.916	2500.25	955.916	1581.87	955.916	1429.85	955.916	980.026	955.916	846.746	955.916	534.37	955.916	271.975	955.916	57.4771
954.715	183.227	954.715	1325.07	954.715	2407.77	954.715	2695.11	954.715	3219.8	954.715	2597.25	954.715	1656.13	954.715	1431.26	954.715	1089.79	954.715	875.327	954.715	604.65	954.715	340.22	954.715	100.775
953.514	145.723	953.514	1423.09	953.514	2309.92	953.514	2659.65	953.514	3230.05	953.514	2507.68	953.514	1556.32	953.514	1400.19	953.514	1029.64	953.514	844.36	953.514	573.732	953.514	280.204	953.514	126.154
952.312	185.243	952.312	1411.59	952.312	2294.1	952.312	2756.16	952.312	3143.3	952.312	2560.51	952.312	1532.31	952.312	1434.49	952.312	1097.3	952.312	920.386	952.312	610.261	952.312	256.426	952.312	131.543
951.111	178.967	951.111	1408.42	951.111	2355.28	951.111	2679.92	951.111	3223.06	951.111	2580.03	951.111	1651.9	951.111	1447.96	951.111	1050.49	951.111	831.986	951.111	625.967	951.111	268.034	951.111	136.93
949.91	128.999	949.91	1351.58	949.91	2358.6	949.91	2685.26	949.91	3143	949.91	2531.3	949.91	1617.9	949.91	1430.64	949.91	999.952	949.91	785.646	949.91	552.616	949.91	357.036	949.91	74.0705
948.709	168.501	948.709	1348.01	948.709	2392.3	948.709	2770.9	948.709	3159.91	948.709	2490.07	948.709	1626.76	948.709	1501.95	948.709	1137.9	948.709	929.875	948.709	551.268	948.709	301.637	948.709	120.655
947.506	128.953	947.506	1371.47	947.506	2257.5	947.506	2698.44	947.506	3128.98	947.506	2525.81	947.506	1544.1	947.506	1323.64	947.506	1086.53	947.506	870.223	947.506	566.56	947.506	275.376	947.506	100.666
946.305	137.248	946.305	1327.56	946.305	2242.54	946.305	2670.92	946.305	3115.93	946.305	2514.96	946.305	1514.71	946.305	1402.42	946.305	1046.82	946.305	855.51	946.305	472.88	946.305	273.247	946.305	73.6146
945.102	126.827	945.102	1360.17	945.102	2314.49	945.102	2688.74	945.102	3229.31	945.102	2422.61	945.102	1538.97	945.102	1424.62	945.102	979.688	945.102	825.832	945.102	597.127	945.102	200.013	945.102	77.3438
943.898	97.7017	943.898	1287.58	943.898	2266.68	943.898	2547.31	943.898	3156.39	943.898	2420.51	943.898	1520.4	943.898	1349.95	943.898	903.013	943.898	774.13	943.898	445.686	943.898	189.999	943.898	63.1943
942.695	126.781	942.695	1294	942.695	2283.31	942.695	2624.17	942.695	3098.04	942.695	2435.03	942.695	1514.31	942.695	1372.98	942.695	1073.69	942.695	745.308	942.695	502.138	942.695	211.164	942.695	61.5201
941.492	108.057	941.492	1304.57	941.492	2235.52	941.492	2609.56	941.492	3114.52	941.492	2528.52	941.492	1466.66	941.492	1393.93	941.492	990.795	941.492	805.852	941.492	546.101	941.492	240.633	941.492	74.3928
940.289	130.891	940.289	1288.13	940.289	2220.99	940.289	2545.1	940.289	2993.87	940.289	2416.29	940.289	1485.51	940.289	1340.07	940.289	1015.96	940.289	774.958	940.289	538.107	940.289	162.055	940.289	-16.621
939.086	178.644	939.086	1321.14	939.086	2307.84	939.086	2644.35	939.086	3109.66	939.086	2451.17	939.086	1568.33	939.086	1404.23	939.086	1061.48	939.086	826.749	939.086	552.551	939.086	245.117	939.086	66.4723
937.883	143.305	937.883	1301.38	937.883	2273.36	937.883	2707.43	937.883	3164.34	937.883	2543.35	937.883	1644.06	937.883	1396.91	937.883	985.689	937.883	802.924	937.883	508.006	937.883	252.549	937.883	100.937
936.678	116.285	936.678	1384.62	936.678	2316.97	936.678	2495.55	936.678	3151.73	936.678	2393.8	936.678	1660.79	936.678	1438.61	936.678	1015	936.678	838.495	936.678	547.783	936.678	228.001	936.678	101.334
935.475	151.558	935.475	1277.65	935.475	2309.49	935.475	2687.35	935.475	3125.41	935.475	2444.44	935.475	1516.41	935.475	1433.36	935.475	1038.9	935.475	725.401	935.475	513.636	935.475	210.52	935.475	112.942
934.27	97.5607	934.27	1203.53	934.27	2295.38	934.27	2660.71	934.27	3098.69	934.27	2436.53	934.27	1529.42	934.27	1290.71	934.27	1018.78	934.27	813.283	934.27	516.449	934.27	232.07	934.27	59.7818
933.066	149.428	933.066	1313.72	933.066	2278.77	933.066	2614.99	933.066	3040.44	933.066	2397.07	933.066	1523.33	933.066	1361.45	933.066	971.28	933.066	720.159	933.066	533.374	933.066	211.689	933.066	53.96
931.861	174.301	931.861	1364.53	931.861	2346.01	931.861	2640.66	931.861	3161.49	931.861	2449.76	931.861	1625.98	931.861	1385.28	931.861	1011.77	931.861	868.599	931.861	619.598	931.861	198.371	931.861	136.121
930.656	145.224	930.656	1368.01	930.656	2228.99	930.656	2702	930.656	3100.33	930.656	2345.17	930.656	1571.33	930.656	1394.98	930.656	1015.33	930.656	820.311	930.656	592.101	930.656	249.786	930.656	150.203
929.451	130.678	929.451	1292.26	929.451	2258.87	929.451	2588.68	929.451	3171.54	929.451	2358.43	929.451	1481.02	929.451	1339.97	929.451	954.159	929.451	767.476	929.451	452.189	929.451	209.5	929.451	62.2278
928.244	145.172	928.244	1324.8	928.244	2318.19	928.244	2544.24	928.244	3046.12	928.244	2490.32	928.244	1474.12	928.244	1374.57	928.244	1007.49	928.244	793.883	928.244	557.46	928.244	184.161	928.244	88.7623
927.039	242.601	927.039	1379.3	927.039	2316.52	927.039	2637.92	927.039	3168.74	927.039	2538.39	927.039	1524.44	927.039	1435.28	927.039	1055.83	927.039	815.304	927.039	591.365	927.039	251.309	927.039	126.899
925.834	169.997	925.834	1301.51	925.834	2321.5	925.834	2487.35	925.834	3049.17	925.834	2284.18	925.834	1548.22	925.834	1430.05	925.834	996.763	925.834	762.499	925.834	534.454	925.834	225.557	925.834	72.1451
924.627	215.567	924.627	1423.57	924.627	2331.44	924.627	2673.44	924.627	3214.43	924.627	2515.91	924.627	1645.36	924.627	1446.37	924.627	1114.73	924.627	847.344	924.627	594.467	924.627	325.009	924.627	190.279
923.42	167.863	923.42	1272.86	923.42	2238.59	923.42	2653.07	923.42	3057.18	923.42	2462.41	923.42	1562.99	923.42	1343.32	923.42	978.579	923.42	798.282	923.42	624.202	923.42	251.173	923.42	64.6584
922.215	171.977	922.215	1348.46	922.215	2359.6	922.215	2606.17	922.215	3132.46	922.215	2544.01	922.215	1599.18	922.215	1416.84	922.215	975.501	922.215	818.029	922.215	581.82	922.215	250.299	922.215	123.906
921.008	120.155	921.008	1241.74	921.008	2289.98	921.008	2586.23	921.008	3108.28	921.008	2350.06	921.008	1540.05	921.008	1322.53	921.008	1005.57	921.008	790.121	921.008	504.235	921.008	249.425	921.008	38.118
919.801	171.914	919.801	1303.23	919.801	2235.3	919.801	2630.91	919.801	3022.38	919.801	2475.57	919.801	1584.93	919.801	1342.59	919.801	990.475	919.801	830.988	919.801	514.086	919.801	296.604	919.801	64.6232
918.594	130.466	918.594	1309.21	918.594	2263.89	918.594	2591.09	918.594	3081.89	918.594	2497.9	918.594	1452.1	918.594	1342.35	918.594	950.949	918.594	758.357	918.594	528.489	918.594	217.857	918.594	62.5406
917.387	184.275	917.387	1352.45	917.387	2217.93	917.387	2592.69	917.387	3085.47	917.387	2385.64	917.387	1495.32	917.387	1404.22	917.387	1017.03	917.387	776.854	917.387	511.829	917.387	315.131	917.387	89.4459
916.178	178.031	916.178	1333.99	916.178	2261.41	916.178	2609.19	916.178	3163.99	916.178	2362.85	916.178	1609.32	916.178	1431.29	916.178	1004.84	916.178	837.161	916.178	580.465	916.178	234.753	916.178	114.685
914.971	211.115	914.971	1468.28	914.971	2318.95	914.971	2734.97	914.971	3196.53	914.971	2432.79	914.971	1563.49	914.971	1453.8	914.971	1039.84	914.971	876.334	914.971	632.103	914.971	342.337	914.971	135.362
913.762	105.538	913.762	1292.12	913.762	2142.64	913.762	2593.76	913.762	3005.57	913.762	2477.87	913.762	1577.69	913.762	1366.62	913.762	932.048	913.762	822.371	913.762	518.173	913.762	191.211	913.762	64.9785
912.555	221.383	912.555	1428.85	912.555	2368.18	912.555	2612.32	912.555	3154.4	912.555	2407.49	912.555	1492.99	912.555	1372.99	912.555	952.983	912.555	727.462	912.555	576.424	912.555	268.143	912.555	133.658
911.346	177.902	911.346	1297.03	911.346	2283.77	911.346	2579.58	911.346	3096.74	911.346	2476.15	911.346	1557.68	911.346	1454.25	911.346	1038.45	911.346	887.441	911.346	581.284	911.346	283.402	911.346	134.461
910.137	142.709	910.137	1262.46	910.137	2325.54	910.137	2646.12	910.137	2991.52	910.137	2457.91	910.137	1523.06	910.137	1322.44	910.137	1026.68	910.137	821.923	910.137	586.143	910.137	282.11	910.137	38.0559
908.928	161.294	908.928	1345.77	908.928	2292.86	908.928	2640.26	908.928	3091.06	908.928	2441.75	908.928	1502.93	908.928	1323.03	908.928	1033.52	908.928	777.108	908.928	526.895	908.928	237.392	908.928	123.659
907.719	140.59	907.719	1314.93	907.719	2183.28	907.719	2634	907.719	3076.44	907.719	2429.31	907.719	1503.07	907.719	1337.67	907.719	977.928	907.719	738.098	907.719	492.065	907.719	204.683	907.719	80.6325
906.51	86.8193	906.51	1289.89	906.51	2234.56	906.51	2534.3	906.51	3098.62	906.51	2414.4	906.51	1482.13	906.51	1318.83	906.51	824.783	906.51	781.373	906.51	483.707	906.51	194.31	906.51	33.074
905.299	113.671	905.299	1362.4	905.299	2133.3	905.299	2559.05	905.299	3071.6	905.299	2441.24	905.299	1492.61	905.299	1300.4	905.299	938.717	905.299	758.91	905.299	477.832	905.299	205.022	905.299	74.8163
904.09	161.177	904.09	1359.67	904.09	2293.67	904.09	2477.58	904.09	3091.29	904.09	2421.79	904.09	1489.86	904.09	1293.55	904.09	907.138	904.09	745.961	904.09	464.934	904.09	214.903	904.09	18.5973
902.879	95.0359	902.879	1282.57	902.879	2191.61	902.879	2530.43	902.879	3102.71	902.879	2375.48	902.879	1460.25	902.879	1328.02	902.879	966.473	902.879	790.864	902.879	480.964	902.879	193.791	902.879	20.2468
901.67	167.315	901.67	1288.53	901.67	2234.59	901.67	2587.81	901.67	3141.4	901.67	2488.66	901.67	1540.54	901.67	1443.46	901.67	1071.64	901.67	788.654	901.67	505.664	901.67	237.133	901.67	84.2773
900.459	105.327	900.459	1327.54	900.459	2184.62	900.459	2498.53	900.459	3031.37	900.459	2368.42	900.459	1443.19	900.459	1321.34	900.459	864.925	900.459	722.423	900.459	466.332	900.459	193.72	900.459	65.6748
899.248	150.735	899.248	1352.9	899.248	2242.86	899.248	2573.24	899.248	3046.1	899.248	2389.47	899.248	1495.38	899.248	1383.88	899.248	983.291	899.248	721.052	899.248	551.733	899.248	208.965	899.248	99.5267
898.037	148.643	898.037	1387.34	898.037	2291.59	898.037	2568.23	898.037	3148.35	898.037	2405.13	898.037	1457.53	898.037	1348.11	898.037	1092.12	898.037	792.765	898.037	621.412	898.037	295.222	898.037	88.7732
896.826	144.488	896.826	1356.95	896.826	2174.34	896.826	2492.21	896.826	3016.5	896.826	2306.44	896.826	1425.07	896.826	1365.21	896.826	892.524	896.826	694.369	896.826	469.38	896.826	211.366	896.826	37.9798
895.615	130.016	895.615	1298.92	895.615	2159.5	895.615	2493.82	895.615	3061.35	895.615	2390.64	895.615	1499.1	895.615	1317.49	895.615	983.166	895.615	731.39	895.615	525.016	895.615	203.072	895.615	68.929
894.402	132.055	894.402	1332.52	894.402	2178.5	894.402	2543.72	894.402	2991.47	894.402	2454.99	894.402	1460.45	894.402	1299.51	894.402	948.735	894.402	758.906	894.402	492.732	894.402	181.163	894.402	67.6784
893.191	74.2676	893.191	1241.09	893.191	2227.2	893.191	2546.97	893.191	2943.06	893.191	2282.9	893.191	1424.7	893.191	1309.17	893.191	941.961	893.191	807.866	893.191	488.103	893.191	164.214	893.191	59.0014
891.979	88.6923	891.979	1289.96	891.979	2168.63	891.979	2440.9	891.979	2970.99	891.979	2362.52	891.979	1401.34	891.979	1353.9	891.979	935.188	891.979	671.174	891.979	431.911	891.979	231.838	891.979	15.2633
890.768	123.734	890.768	1299.21	890.768	2212.78	890.768	2515.93	890.768	3089.23	890.768	2445.81	890.768	1462.13	890.768	1356.95	890.768	1053.8	890.768	798.085	890.768	509.372	890.768	233.033	890.768	59.8049
889.555	134.021	889.555	1323.71	889.555	2195.88	889.555	2498.97	889.555	2993.82	889.555	2360.83	889.555	1490.72	889.555	1253.61	889.555	1037.12	889.555	841.239	889.555	525.774	889.555	218.557	889.555	78.3507
888.342	148.427	888.342	1259.57	888.342	2236.71	888.342	2477.9	888.342	3143.76	888.342	2360.4	888.342	1500.76	888.342	1261.63	888.342	997.758	888.342	731.827	888.342	531.863	888.342	243.255	888.342	57.7215
887.129	103.055	887.129	1296.85	887.129	2238.77	887.129	2506.72	887.129	2993.14	887.129	2368.62	887.129	1542.12	887.129	1358.68	887.129	967.072	887.129	798.061	887.129	488.895	887.129	231.256	887.129	91.1009
885.916	179.284	885.916	1217.89	885.916	2250.32	885.916	2489.36	885.916	2959.21	885.916	2351.29	885.916	1481.67	885.916	1314.75	885.916	952.058	885.916	719.195	885.916	457.482	885.916	243.166	885.916	-6.18219
884.701	144.225	884.701	1239.92	884.701	2220.65	884.701	2519.4	884.701	3026.25	884.701	2385.48	884.701	1431.53	884.701	1342.94	884.701	972.075	884.701	823.73	884.701	520.858	884.701	222.106	884.701	-10.7138
883.488	146.258	883.488	1266.89	883.488	2134.14	883.488	2476.09	883.488	2931.35	883.488	2360.73	883.488	1409.03	883.488	1328.69	883.488	935.23	883.488	692.153	883.488	502.635	883.488	249.257	883.488	72.0992
882.275	127.695	882.275	1300.84	882.275	2227.67	882.275	2443.92	882.275	2948.53	882.275	2415.09	882.275	1515.04	882.275	1393.53	882.275	915.699	882.275	752.99	882.275	524.375	882.275	174.242	882.275	75.3814
881.061	142.087	881.061	1233.06	881.061	2184.43	881.061	2526.26	881.061	2971.05	881.061	2415.06	881.061	1476.05	881.061	1338.08	881.061	1027.14	881.061	802.686	881.061	514.395	881.061	244.636	881.061	32.5358
879.846	197.649	879.846	1269.49	879.846	2210.38	879.846	2539.8	879.846	3038.04	879.846	2338.03	879.846	1495.96	879.846	1372.43	879.846	999.777	879.846	833.01	879.846	532.418	879.846	244.179	879.846	69.1773
878.631	162.619	878.631	1266.78	878.631	2139.58	878.631	2540.98	878.631	2962.97	878.631	2275.44	878.631	1468.51	878.631	1283.25	878.631	916.844	878.631	690.412	878.631	531.909	878.631	231.372	878.631	87.2792
877.418	209.926	877.418	1359.17	877.418	2328.53	877.418	2589.91	877.418	3026.22	877.418	2452.02	877.418	1517.64	877.418	1392.1	877.418	994.884	877.418	799.364	877.418	560.625	877.418	245.737	877.418	130.483
876.201	133.752	876.201	1275.37	876.201	2242.5	876.201	2649.93	876.201	3075.88	876.201	2337.16	876.201	1466.74	876.201	1322.7	876.201	1040.79	876.201	789.753	876.201	522.249	876.201	267.092	876.201	125.109
874.986	189.276	874.986	1350.03	874.986	2251.14	874.986	2563.86	874.986	3045.28	874.986	2388.99	874.986	1504.33	874.986	1308.88	874.986	1020.85	874.986	769.858	874.986	531.206	874.986	220.547	874.986	72.4185
873.771	100.791	873.771	1165.48	873.771	2117.85	873.771	2539.53	873.771	2979.72	873.771	2327.66	873.771	1492.53	873.771	1268.33	873.771	922.755	873.771	698.546	873.771	445.539	873.771	196.646	873.771	65.0001
872.557	143.961	872.557	1256.99	872.557	2102.25	872.557	2369.6	872.557	2976.3	872.557	2307.9	872.557	1423.57	872.557	1263.16	872.557	905.311	872.557	724.331	872.557	463.144	872.557	146.429	872.557	14.8074
871.34	119.26	871.34	1261.69	871.34	2078.01	871.34	2493.36	871.34	2949.84	871.34	2300.08	871.34	1463.2	871.34	1216.46	871.34	862.787	871.34	688.009	871.34	457.713	871.34	186.293	871.34	34.1332
870.125	102.792	870.125	1247.89	870.125	2094.9	870.125	2536.9	870.125	2913.12	870.125	2321.04	870.125	1395.91	870.125	1270.51	870.125	896.345	870.125	725.71	870.125	439.949	870.125	215.863	870.125	24.6701
868.908	139.771	868.908	1384.97	868.908	2205.1	868.908	2484.64	868.908	3027.28	868.908	2420.92	868.908	1419.91	868.908	1304.81	868.908	936.878	868.908	797.107	868.908	505.232	868.908	180.469	868.908	32.4762
867.691	180.847	867.691	1353.89	867.691	2194.42	867.691	2572.55	867.691	2919.86	867.691	2379.37	867.691	1491.58	867.691	1290.18	867.691	932.596	867.691	788.741	867.691	511.305	867.691	237.979	867.691	110.563
866.475	104.79	866.475	1243.1	866.475	2110.18	866.475	2383.46	866.475	2808.78	866.475	2311.54	866.475	1405.42	866.475	1177.35	866.475	904.071	866.475	634.904	866.475	437.652	866.475	125.337	866.475	76.0241
865.258	108.879	865.258	1305.73	865.258	2256.89	865.258	2521.89	865.258	2932.76	865.258	2226.07	865.258	1519.38	865.258	1266.7	865.258	940.061	865.258	872.268	865.258	601.097	865.258	247.752	865.258	29.9932
864.041	139.669	864.041	1292.35	864.041	2177.6	864.041	2625.36	864.041	3036.15	864.041	2282.35	864.041	1462.82	864.041	1333.43	864.041	1041.76	864.041	811.722	864.041	487.197	864.041	287.964	864.041	103.108
862.822	133.482	862.822	1276.09	862.822	2173.5	862.822	2584.22	862.822	2910.74	862.822	2272.08	862.822	1469.13	862.822	1339.75	862.822	982.43	862.822	742.162	862.822	545.019	862.822	298.59	862.822	76.8037
861.605	162.203	861.605	1234.38	861.605	2049.5	861.605	2400.6	861.605	2893.37	861.605	2322.58	861.605	1378.11	861.605	1213.85	861.605	897.658	861.605	696.445	861.605	431.582	861.605	195.464	861.605	51.7406
860.387	153.962	860.387	1329.82	860.387	2109.89	860.387	2596.41	860.387	2980.29	860.387	2311.07	860.387	1494.04	860.387	1286.71	860.387	974.68	860.387	785.82	860.387	506.636	860.387	250.034	860.387	77.5966
859.17	96.4649	859.17	1251.99	859.17	2097.6	859.17	2485.51	859.17	2844.69	859.17	2284.37	859.17	1389.51	859.17	1171.95	859.17	933.862	859.17	742.985	859.17	455.643	859.17	215.507	859.17	30.7867
857.951	114.916	857.951	1261.2	857.951	2112.81	857.951	2373.42	857.951	2984.94	857.951	2309.81	857.951	1404.85	857.951	1269.41	857.951	906.193	857.951	709.195	857.951	467.051	857.951	175.657	857.951	-6.97705
856.732	98.4811	856.732	1212.14	856.732	2121.04	856.732	2332.36	856.732	2822.72	856.732	2262.6	856.732	1427.57	856.732	1232.66	856.732	826.421	856.732	717.681	856.732	424.29	856.732	169.88	856.732	22.1582
855.514	141.541	855.514	1273.87	855.514	2164.14	855.514	2473.88	855.514	2775.43	855.514	2309.78	855.514	1450.28	855.514	1251.3	855.514	902.578	855.514	728.216	855.514	539.496	855.514	289.235	855.514	47.1802
854.295	88.1903	854.295	1252.3	854.295	2128.05	854.295	2341.35	854.295	2966.89	854.295	2333.15	854.295	1324.08	854.295	1276.91	854.295	864.675	854.295	714.957	854.295	513.965	854.295	196.07	854.295	60.7078
853.076	125.084	853.076	1276.27	853.076	2190.82	853.076	2502.5	853.076	2945.42	853.076	2196.97	853.076	1393.15	853.076	1237.31	853.076	946.128	853.076	724.668	853.076	486.803	853.076	195.623	853.076	52.0842
851.857	157.864	851.857	1290.39	851.857	2176.06	851.857	2526.65	851.857	2819.82	851.857	2354.43	851.857	1417.5	851.857	1282.18	851.857	904.951	851.857	718.384	851.857	540.018	851.857	211.989	851.857	31.5727
850.637	131.188	850.637	1232.34	850.637	2093.26	850.637	2480.67	850.637	2853.74	850.637	2275.69	850.637	1433.22	850.637	1271.29	850.637	912.574	850.637	750.639	850.637	498.513	850.637	238.187	850.637	82.4022
849.418	149.608	849.418	1226.79	849.418	2056.81	849.418	2298.64	849.418	2858.13	849.418	2200.27	849.418	1411.24	849.418	1165.31	849.418	890.682	849.418	741.073	849.418	499.241	849.418	189.777	849.418	31.9711
848.197	135.237	848.197	1321.23	848.197	2112.16	848.197	2370.34	848.197	2917.44	848.197	2302.72	848.197	1464.66	848.197	1226.97	848.197	995.429	848.197	790.524	848.197	538.491	848.197	216.79	848.197	85.6504
846.977	165.943	846.977	1328.77	846.977	2097.02	846.977	2430.96	846.977	2957.47	846.977	2359.25	846.977	1408.67	846.977	1252.97	846.977	892.403	846.977	716.217	846.977	464.23	846.977	189.707	846.977	72.9329
845.756	120.85	845.756	1206.45	845.756	2042.15	845.756	2427.23	845.756	2867.62	845.756	2310.48	845.756	1370.31	845.756	1194.16	845.756	893.058	845.756	741.484	845.756	403.515	845.756	227.361	845.756	65.5455
844.535	104.444	844.535	1328.28	844.535	2047.1	844.535	2421.87	844.535	2856.03	844.535	2317.43	844.535	1397.91	844.535	1268.89	844.535	908.457	844.535	674.994	844.535	427.196	844.535	173.254	844.535	-15.1547
[truncated: 619 more rows]

## Sheet: Fig 2h
Fig 2h
[truncated: 598 more rows]

## Sheet: Fig 3
Fig 3c						Fig 3e						Fig 3f
c-PCO			c-PCOH			h-PCOH initial			h-PCOH post-test
[truncated: 6,515 more rows]

## Sheet: Fig 4
Fig 4a													Fig 4c								Fig 4d
[truncated: 402 more rows]

[truncated: 1 more sheets: Fig 5]
